# Supplementary material for: Alternative molecular mechanisms for force transmission at adherens junctions via β-catenin-vinculin interaction
Source: Nat Commun. 2024 Jul 5;15:5608. doi: 10.1038/s41467-024-49850-5 (PMC11226457; doi:10.1038/s41467-024-49850-5)
Supplement: Supplementary file 18 — Supplementary Data 1 [file 41467_2024_49850_MOESM18_ESM.xlsx]

## Sheet: Sheet2
	RMSD complex (Å)
	Time (ns)x 100	vinculin/	vinculin/	Vinculin (I50A)/	Vinculin	vinculin/	vinculin/β-catenin (M8P)	vinculin/	vinculin/
		α-catenin	β-catenin	α-catenin	(I50A)/	α-catenin		α-catenin –	β-catenin –
					β-catenin	(L344P)		β-catenin	α-catenin
	0	0	0	0	0	0	0	0	0
	1	1.56485	1.49522	3.48509	1.64107	3.52759	1.80521	1.34722	1.67044
	2	2.22141	2.5295	3.75808	1.60474	0.428792	2.30673	1.40869	2.2384
	3	3.07105	2.13978	3.98707	1.56579	4.32912	2.74663	1.48363	2.34367
	4	2.94727	3.24369	3.63369	2.05507	5.86529	2.93191	1.61043	2.83831
	5	3.59312	3.03487	3.24013	1.94068	0.622083	2.75269	1.78965	2.0589
	6	3.80812	2.62661	3.64424	1.60644	5.62587	2.12409	2.02223	2.48975
	7	3.3726	2.76754	3.56534	2.33983	0.539313	0.193033	2.25944	2.86944
	8	3.09946	3.55507	2.84957	1.79802	5.38079	0.239564	0.195525	2.71084
	9	3.02517	3.02117	0.363069	1.98915	5.93887	2.96206	2.06252	2.6422
	10	3.21041	3.35576	3.81051	2.49055	4.89916	2.24191	2.02515	2.70421
	11	3.11165	2.79976	3.07238	2.3205	5.62784	2.66408	2.0286	2.41274
	12	3.93207	2.36544	3.39993	2.66608	4.33338	2.74283	2.05711	2.50102
	13	2.99366	2.12159	3.37172	2.97093	5.99736	2.02165	2.26562	0.277112
	14	3.57645	3.0949	3.39726	2.47032	6.39546	1.97693	2.15056	2.51148
	15	3.48883	3.10614	3.33105	3.01848	7.04132	2.30773	2.55072	2.71625
	16	3.74877	2.76822	3.42018	2.73966	7.348	1.87722	2.63068	2.80644
	17	3.97854	3.4054	3.87774	3.07949	6.50709	2.03183	2.53312	3.85345
	18	4.33006	4.59353	3.50047	3.10013	6.91969	2.07949	2.06438	4.07553
	19	3.61817	3.99573	3.71639	0.343927	0.649494	2.49311	2.34424	4.16791
	20	3.45846	4.05452	3.4896	2.85947	0.566676	2.28646	2.6637	4.16596
	21	3.81708	4.46534	3.55667	2.72071	6.51396	2.29684	2.50419	0.427863
	22	3.46216	4.74741	3.54021	3.08529	6.64283	2.3157	2.54185	4.40671
	23	3.2285	3.78633	3.43064	3.28396	7.75303	0.267605	2.57626	0.511715
	24	3.8409	3.40327	3.57867	2.91058	7.01696	2.7649	2.51307	4.82511
	25	3.55693	4.82983	3.36556	3.19943	5.86568	3.1375	2.49866	0.486047
	26	3.84803	4.09113	3.60578	2.28805	4.01219	3.31323	0.273958	4.86396
	27	3.44556	3.46881	3.66417	2.74285	3.83374	2.56868	2.73091	4.73994
	28	3.75753	3.74527	3.68459	3.24006	5.13431	2.74212	2.2593	4.71546
	29	3.64205	3.75624	3.74745	3.0981	6.45455	0.243822	2.54589	4.85846
	30	3.65652	4.28143	3.75303	3.80412	0.583114	2.57796	2.68678	4.839
	31	3.60811	4.90433	3.47043	3.99162	6.61841	3.66794	2.21523	4.64789
	32	0.379353	3.10418	3.45244	3.81128	7.30047	2.80949	2.77837	4.77985
	33	3.59068	0.315811	3.73385	3.50368	6.55955	3.20184	2.60601	4.69413
	34	3.30811	3.49722	4.15705	3.53123	7.51288	2.65035	2.23425	4.67899
	35	3.4356	2.7465	0.424452	3.26421	8.09151	2.80459	0.260939	4.96755
	36	4.073	3.05568	3.53889	3.35595	8.15386	2.35629	2.25457	0.435456
	37	3.58206	2.91586	3.534	0.034807	6.71006	2.67575	2.39523	4.15835
	38	4.45436	3.07939	3.51003	3.31622	6.46292	2.9939	2.44201	4.48413
	39	3.52726	3.48051	3.47222	3.79298	6.71949	2.6651	2.3199	4.20124
	40	3.25228	2.74835	3.45204	4.01716	0.735654	0.299793	2.68211	4.54216
	41	3.66345	0.318341	3.4112	4.10024	7.28569	2.69116	0.216765	4.37289
	42	3.97071	3.4397	3.55281	0.377761	6.60309	2.81075	2.29363	4.22952
	43	4.05716	3.40766	3.59042	3.91147	7.53966	3.07358	2.12454	0.042556
	44	4.29427	0.454719	0.348106	3.41117	7.5634	2.5327	2.2057	4.22781
	45	3.88909	4.02628	3.46429	0.325721	7.70538	2.46193	2.25863	4.34305
	46	4.03668	3.7816	3.59802	3.24354	8.30439	2.86311	2.62789	4.62153
	47	4.62818	2.81748	3.47619	3.70155	6.98661	3.31709	2.69942	0.449346
	48	0.038845	3.53591	3.61611	3.42516	7.24356	3.20785	2.49085	4.701
	49	4.48766	3.10078	3.22084	3.4288	6.55446	3.19845	2.81004	4.6254
	50	0.384885	3.11619	4.0317	3.06792	6.60682	2.92794	2.80782	0.471783
	51	4.99688	3.46287	3.86159	3.1104	6.1707	0.293049	0.234568	4.62273
	52	4.68584	2.57973	4.09583	3.36351	4.89827	0.004002	2.21858	4.44111
	53	5.0921	3.05209	0.396557	3.60143	5.62688	0.356924	2.70585	4.54912
	54	4.87988	0.323967	4.15536	3.48703	5.70158	3.94633	2.55463	4.64816
	55	4.25138	4.06286	3.74486	3.72226	5.02124	4.80962	2.95907	4.29011
	56	4.30569	3.94532	4.16849	4.04458	5.20388	5.58838	2.56035	4.31502
	57	0.474327	3.758	3.82055	3.19511	6.40806	4.11601	0.265291	4.29083
	58	4.03456	3.69393	3.78765	3.48034	6.84862	3.89845	2.82546	4.54239
	59	3.67956	0.290201	4.02525	3.01063	6.22632	2.94158	2.55813	4.36202
	60	3.91121	2.68442	4.16799	0.345232	0.770401	3.54923	2.45361	4.45926
	61	3.69093	2.86917	3.78583	3.2742	0.718653	3.04088	2.1902	4.36305
	62	4.26278	3.06725	3.48578	3.00447	7.04042	3.09962	2.62811	4.35461
	63	4.09302	3.00486	3.82378	3.85828	6.06048	3.61578	2.22042	4.50275
	64	4.61236	3.03424	0.436273	3.11054	6.40458	4.18793	2.62865	4.49819
	65	3.84519	3.67357	4.07346	3.57491	6.49663	4.17585	2.73095	4.27553
	66	3.77872	3.18582	4.16764	3.41797	5.62882	4.27979	2.5651	0.420681
	67	3.85529	3.32823	3.91234	3.08427	5.92687	4.18277	2.96154	4.66311
	68	4.02839	2.98485	3.8411	3.74098	4.80312	4.24208	2.39633	4.37378
	69	4.21422	3.23205	3.85328	3.08258	0.424533	4.08842	2.42912	4.60042
	70	3.91218	3.00825	4.08785	3.40845	4.25014	3.6518	2.69627	4.32161
	71	4.285	2.63421	0.413318	3.64868	5.8764	3.62182	2.23577	4.34369
	72	4.35846	3.41878	3.71083	0.357517	4.98945	3.8906	2.57699	4.67763
	73	4.13468	3.10032	3.69366	3.48712	4.91029	0.032957	2.29502	0.046609
	74	3.82837	3.15132	3.83995	3.11252	5.41483	3.74508	0.229287	4.62341
	75	4.71072	2.5745	3.67225	2.91705	5.31844	3.62779	2.68635	4.49381
	76	4.72463	3.16537	3.71665	3.37938	5.9149	0.316221	2.51165	4.23073
	77	4.11053	2.968	3.69076	3.08589	5.7688	3.78388	0.231427	4.11635
	78	4.56403	3.34059	3.89203	3.16259	6.08676	3.58789	2.45499	4.51549
	79	4.25864	3.05274	3.88108	3.0934	6.54812	3.40441	2.48922	0.437093
	80	0.383147	2.92235	3.75604	3.24259	6.61956	0.344424	2.31753	4.38338
	81	3.59697	0.275261	3.81441	2.69052	6.49663	3.70032	2.43937	4.315
	82	3.88624	3.29033	3.86921	0.272679	6.02273	0.396352	2.74516	4.46281
	83	0.039595	2.78633	3.61156	2.83717	5.88108	3.10455	2.46841	4.31363
	84	4.08188	3.36731	3.93428	3.50838	5.3389	3.17991	2.85838	4.45882
	85	3.39269	3.3581	4.21491	3.46714	5.58949	3.15033	2.81438	4.41391
	86	3.61738	3.15764	3.98551	4.22317	5.81786	3.44234	2.43171	4.53892
	87	3.35265	3.37111	3.79274	4.0537	5.58014	4.31723	0.267479	4.65563
	88	0.366817	3.06724	3.66544	3.41413	5.38942	0.309512	0.283815	4.13249
	89	3.9101	2.85442	0.387576	0.345113	5.34971	3.44707	2.7698	4.12841
	90	3.46379	3.49825	3.85381	3.99024	5.4455	0.350271	2.62258	4.40101
	91	4.08731	2.76923	3.57117	3.75685	0.624979	3.80853	2.67833	4.24659
	92	3.81846	3.36592	3.74618	4.01973	6.24062	3.73556	2.86118	4.34861
	93	3.4912	2.78514	0.038388	3.49527	6.58074	3.72405	2.50267	4.13366
	94	0.341791	2.60174	0.343118	3.86778	6.35093	3.94637	2.6358	4.22381
	95	3.79925	2.75694	3.50231	3.48142	6.86236	0.361606	2.39256	4.24952
	96	3.87924	2.76565	3.27406	3.24162	6.74711	3.63448	2.39137	4.20376
	97	3.55792	3.26511	3.41666	3.65683	6.74157	3.22554	2.29814	4.34302
	98	3.79049	2.80988	3.78713	3.39878	6.52392	3.63387	2.79415	4.11006
	99	3.66627	2.88807	0.407491	0.395425	7.44891	3.16864	2.46482	4.42114
	100	4.03939	2.94206	3.92152	0.370786	6.53976	3.27447	2.5339	4.1084
	101	3.9414	3.07134	0.412471	3.47172	6.86136	3.34536	2.43967	4.00305
	102	3.68346	3.65718	3.92445	3.56553	6.3536	3.19086	3.11966	4.45861
	103	3.44296	3.51113	4.24144	3.24755	6.94921	3.50471	2.12751	4.39183
	104	3.4936	3.66662	4.02466	0.336774	6.25378	0.308127	2.19186	4.27907
	105	3.78512	3.29088	3.33233	3.05605	6.53264	3.86191	2.08641	4.40981
	106	3.44587	3.50582	3.66622	2.87715	6.41401	3.40379	2.63945	4.58367
	107	3.86019	3.18853	3.45796	2.72046	6.92672	3.40683	2.31541	4.10487
	108	3.43225	3.67902	3.7352	2.60424	6.94296	3.23414	2.38541	4.24328
	109	3.78844	3.43181	3.42493	2.84077	0.668821	3.41332	2.31689	4.26935
	110	3.34543	3.03181	3.41552	2.86044	0.715041	3.32688	2.21194	4.27727
	111	0.362823	3.2967	0.330985	2.56397	0.675842	3.37702	0.285004	4.27787
	112	3.4749	3.34531	3.69006	2.91441	6.89594	3.28053	2.87399	4.28268
	113	4.03409	3.33512	3.76047	3.0056	6.50933	3.23862	2.52949	4.41257
	114	3.36386	3.30471	3.81225	2.56933	0.607439	3.07714	2.5693	4.30037
	115	3.14397	3.70308	3.7451	2.51277	5.85723	3.33248	2.28752	4.62897
	116	3.38994	3.74322	3.5005	0.257277	0.066626	3.3498	2.95682	4.36069
	117	3.74512	3.50039	3.52478	2.89876	6.55442	0.034086	2.91668	4.46449
	118	3.40477	3.73926	3.47536	2.76543	6.28053	2.92679	2.66182	4.51706
	119	4.14919	0.332094	3.43865	3.05267	5.96854	3.10465	2.42874	4.55007
	120	3.65926	4.00299	4.03772	2.746	5.77664	3.19827	2.41743	4.39122
	121	3.92977	3.86058	3.89419	2.87364	5.58219	0.326062	2.55139	4.12357
	122	3.38569	0.034569	3.86835	2.83463	6.66382	3.06415	2.42967	4.49137
	123	3.57204	3.39673	4.04496	2.76895	6.59313	4.35204	2.61133	4.59974
	124	3.88436	4.04924	3.87161	2.85523	6.45941	3.47352	2.70587	4.273
	125	3.4835	4.05194	3.9757	3.01566	5.85153	3.65119	2.53907	4.67629
	126	3.8384	3.57687	3.37917	2.71251	5.64452	3.85331	2.28593	0.435997
	127	4.12929	3.91141	3.95093	3.21892	6.04981	4.15314	2.46938	4.594
	128	4.15206	3.86306	3.94676	2.80577	5.53038	3.71997	0.270187	4.35385
	129	4.07263	3.69792	3.6389	2.89261	6.06635	3.64113	2.28535	4.20589
	130	3.55816	3.47053	4.15569	2.99173	6.17272	3.42008	2.491	0.428475
	131	0.323491	3.43456	3.74683	3.37425	0.669756	4.11996	2.53249	4.51613
	132	0.338508	3.55847	3.64273	3.28997	6.60083	3.38757	2.52467	4.76073
	133	3.62882	3.24201	4.26678	3.3722	5.85692	3.73718	2.65249	4.73413
	134	3.31081	3.23474	4.28214	3.44634	6.56967	0.380517	2.41466	5.04664
	135	3.42247	3.38374	4.42719	0.328686	0.698766	3.82138	2.41774	4.76406
	136	3.56967	3.5344	3.95678	3.4044	6.47883	4.04148	2.24593	4.87939
	137	3.60514	3.24044	4.28878	3.73284	0.671574	3.35075	2.69945	4.38875
	138	0.373419	3.45702	4.23974	3.54647	6.29886	3.14364	2.61615	4.75691
	139	3.64843	3.32022	3.95742	3.51418	6.22939	0.347514	2.34947	4.74518
	140	3.74179	3.39793	4.29288	3.51548	6.04271	3.42141	2.49587	4.51046
	141	3.93733	3.59481	4.10644	3.40432	5.40212	3.70448	2.63159	4.36053
	142	3.9962	3.84747	3.75233	2.98597	6.2207	0.337649	0.244617	4.64146
	143	3.84309	3.56837	3.51998	0.338448	6.5258	3.89469	2.14649	4.55816
	144	0.381368	3.27417	3.34401	3.74095	6.20926	3.47891	2.33189	4.64541
	145	3.54187	3.4747	3.97385	3.72203	0.716624	0.361648	2.41047	0.439033
	146	3.55752	2.9116	4.00626	3.04528	7.48921	3.27327	0.240034	4.6563
	147	3.6037	3.28348	3.93413	3.16006	7.336	2.96504	2.39121	4.33285
	148	3.9554	3.38681	3.91757	3.10696	7.67832	4.04595	2.78044	4.43998
	149	4.14943	3.09262	3.97105	3.08684	7.20885	2.84002	2.63218	4.45292
	150	3.59331	2.88515	3.96884	3.84792	7.29478	3.06866	2.63451	4.04418
	151	4.0154	3.05369	4.17032	3.084	7.07643	0.303184	2.23325	4.36398
	152	3.94874	2.84201	4.37628	3.04994	6.95853	3.31179	0.246437	0.405284
	153	3.37528	3.68786	3.99421	3.38023	7.31227	0.411144	2.4255	4.30846
	154	3.65663	3.0992	3.80981	0.304666	7.28703	3.49824	2.63083	0.432806
	155	3.70808	3.39987	4.01921	2.64073	7.01568	3.1538	0.266508	4.49578
	156	3.58312	3.06339	0.402533	2.92282	6.95132	3.74751	2.6568	4.24668
	157	4.07341	3.15157	3.51159	0.307188	6.87984	3.85112	2.49018	3.96507
	158	3.99667	3.18378	3.75698	2.78771	6.42074	3.30547	2.43907	4.35747
	159	4.43163	0.304179	3.83305	0.301436	6.80533	3.29841	2.58643	4.30296
	160	4.07068	3.4059	4.09302	3.17054	6.70432	3.67399	0.263162	4.54578
	161	3.94058	2.82343	4.16453	2.95481	0.069366	4.10512	2.53853	4.57506
	162	3.7468	3.32987	3.69936	3.05732	6.73724	3.67644	2.56226	4.44951
	163	3.84641	3.67923	3.85289	2.74858	6.64025	3.94703	2.59301	4.0817
	164	4.44698	4.05444	3.37614	2.69333	6.3393	0.382149	2.53865	4.02479
	165	0.409418	3.20267	3.72242	3.12363	6.44778	3.40655	2.57958	4.23384
	166	4.00014	0.330488	3.55418	2.6687	6.05673	3.19249	2.55836	0.420721
	167	3.86796	3.58997	3.70472	3.12834	6.97582	3.32188	2.25187	4.28929
	168	4.11799	3.28394	3.98615	2.83365	6.60945	3.21811	2.67579	4.25639
	169	3.5783	3.35941	4.07066	0.323845	6.81231	3.4006	2.54997	4.11875
	170	3.30229	3.12594	4.28782	2.59293	6.85074	3.1819	2.40393	4.13791
	171	3.28364	3.64618	4.33975	2.78027	7.02433	3.72908	0.261189	4.42774
	172	3.50014	3.68269	4.04593	2.77267	7.27879	3.65322	2.50259	4.34033
	173	3.1638	3.35739	3.86724	2.67089	6.8933	0.330444	2.82994	4.24458
	174	2.9828	4.48755	4.14967	0.270693	6.41819	3.36723	2.61146	4.40367
	175	3.07539	4.20775	0.402222	2.98284	6.25367	3.61882	2.6783	4.36629
	176	3.07296	3.84074	4.00539	3.12858	6.37551	3.6396	2.83456	4.46311
	177	3.46686	3.69004	0.396818	3.40705	6.07562	3.3376	3.13663	4.41456
	178	3.45554	4.45965	4.14408	3.38956	6.35082	3.3567	2.75568	4.41746
	179	3.5456	4.0009	3.75224	3.11265	6.69935	3.26877	2.8687	4.35142
	180	0.356161	0.349292	3.92391	2.89555	6.62954	3.02824	3.21458	4.41913
	181	3.50445	0.384316	4.32284	3.2494	6.70452	3.03195	2.94402	0.443737
	182	3.54062	3.67625	4.23679	3.00434	6.45563	2.80314	3.41423	4.19552
	183	3.41809	3.73381	0.463518	3.06056	6.56927	3.40533	3.31565	4.23135
	184	3.68566	3.57871	4.28984	0.334721	6.56911	3.16938	3.4968	4.29041
	185	3.84423	3.69641	3.86495	2.92204	6.7588	2.97222	3.20782	4.15474
	186	3.7836	3.40806	4.00704	3.14724	6.4693	3.18909	3.24661	0.422911
	187	3.66091	3.63092	0.434879	3.13727	6.54496	3.5412	2.90272	4.18549
	188	3.63612	0.357915	4.0213	0.311519	6.06658	3.78202	3.22174	4.18036
	189	3.84316	4.2848	4.39461	2.99424	6.0794	2.98065	2.97951	4.31505
	190	3.98197	3.8404	4.11533	2.69044	6.76272	3.19039	2.98594	4.4262
	191	4.06271	4.27988	3.83996	2.8216	6.39045	3.38481	3.18295	4.02553
	192	3.63937	4.17008	0.383519	2.86147	7.02146	3.40002	2.95267	4.15654
	193	3.67045	3.87644	3.44144	3.60408	6.64661	3.35928	0.003211	4.07929
	194	3.97892	3.53267	3.42335	3.73337	0.067079	2.99354	2.78412	4.09977
	195	3.82503	4.42589	3.29274	3.09686	7.32068	0.303186	3.27784	4.22463
	196	4.01716	4.32418	3.39489	3.36175	6.8421	0.348161	2.79108	4.61745
	197	4.3415	3.99052	3.71048	3.21183	7.34574	3.39689	3.19934	4.39736
	198	3.78672	0.424588	3.64043	3.47751	7.40297	3.05503	3.05246	4.36722
	199	0.395738	0.044259	3.73062	3.30601	7.16391	0.321553	2.99021	4.39678
	200	4.22896	4.67231	3.84816	3.24095	7.59549	3.35668	3.19742	4.3851
	201	4.39542	4.43486	3.90437	3.13203	6.89313	3.04342	2.96646	4.56174
	202	3.80296	3.95753	3.66239	3.42977	7.57994	2.99477	2.80302	0.463382
	203	3.87984	4.3595	4.12958	3.77467	7.19289	2.84522	3.10751	4.36589
	204	3.73648	4.59437	3.82046	3.24428	7.80949	3.16751	3.10823	4.25078
	205	3.76453	4.05558	3.70738	0.352089	7.24391	0.350728	3.09	0.433612
	206	3.61312	4.40577	3.56386	3.32662	6.93018	3.30995	3.28029	4.27527
	207	3.7089	4.39478	3.87724	3.45541	6.90555	0.033955	2.78823	4.311
	208	3.16427	4.58273	3.90392	3.0418	7.27666	3.23856	2.85523	4.24913
	209	3.33831	4.5633	3.84893	3.1759	0.069451	3.31941	2.58441	4.30582
	210	3.40759	4.26422	0.385312	4.08139	7.27928	3.69654	2.45982	4.22752
	211	3.48226	4.30748	4.03583	3.60208	7.46793	3.56555	2.86815	4.22517
	212	3.34828	4.00079	3.87155	3.08621	7.04617	3.70093	2.58702	4.2808
	213	3.69839	3.69131	3.96334	3.94655	7.68867	0.374565	2.77076	3.98844
	214	3.22735	4.05565	3.76133	3.68901	7.29553	3.55096	2.50185	4.03142
	215	3.6817	4.23621	3.85886	0.360715	0.712779	3.88834	2.28749	4.12521
	216	3.6941	4.31008	3.91071	3.33697	7.12486	3.68513	2.72547	4.1489
	217	3.3534	3.52059	3.76008	3.19689	7.09823	3.58326	2.49877	3.94487
	218	3.78645	4.12622	3.87689	2.95735	7.54319	3.39595	2.60118	4.30536
	219	3.31016	3.75367	3.70881	2.97875	7.17754	3.61616	0.223253	4.16121
	220	3.45433	3.7988	3.78173	3.04304	7.53392	3.37341	2.45477	4.1439
	221	3.20314	4.07799	0.378777	3.21867	6.94216	4.2923	2.33489	3.97881
	222	3.08961	4.32772	3.80516	3.48326	7.32102	3.58053	2.07134	4.24393
	223	0.344291	4.74602	3.95599	0.345977	7.19918	3.5561	1.95041	4.3855
	224	2.99565	0.420726	3.88937	3.50453	6.98817	3.78622	1.9473	4.27828
	225	3.00008	3.88904	3.6165	3.69412	7.20721	0.357899	0.205321	0.409325
	226	3.07773	0.421024	3.6469	3.4027	6.83268	3.38437	2.23069	4.45539
	227	3.11076	4.42457	3.58048	3.47756	6.80326	3.56423	2.33836	4.12225
	228	3.04748	3.80882	0.386167	3.66533	7.26701	3.96553	2.13323	4.16186
	229	3.58067	3.77411	3.72155	3.46797	7.24538	3.76009	2.89372	3.9569
	230	3.43122	3.7253	3.72014	3.59245	7.29899	3.73962	2.58042	4.26144
	231	3.40925	4.12554	3.75496	3.31965	7.5717	3.46075	2.03801	4.26397
	232	3.59186	3.75436	3.87799	3.5149	6.97453	3.19257	2.35917	4.24711
	233	3.31542	3.64309	3.9902	3.73927	6.70479	4.13341	2.43282	4.25397
	234	2.96171	3.88282	3.78809	4.32395	6.883	3.85005	2.19566	4.39374
	235	3.34493	3.65869	3.48646	5.2831	6.99351	3.74981	2.7119	4.55842
	236	3.09785	0.395105	3.59442	4.3912	7.14667	3.45175	2.50929	4.4975
	237	3.64661	3.45194	3.66845	3.69677	6.66307	3.04792	2.5529	4.37162
	238	3.33288	3.57116	3.59201	3.56248	7.57192	3.59307	2.54805	0.407737
	239	2.8802	3.84199	3.59989	3.56123	6.71037	3.31174	2.71536	4.17645
	240	2.90338	3.72162	3.8479	3.70067	6.80203	3.34734	2.93233	4.34481
	241	3.05899	3.44692	0.377988	3.96645	7.25163	3.18754	2.57344	4.28787
	242	3.05685	3.22544	4.06931	3.85542	6.73051	0.308809	2.49145	4.58127
	243	3.20745	3.02975	3.74459	3.68514	7.34262	3.60785	0.279328	4.44616
	244	3.21821	3.28687	3.67252	3.84137	6.82632	0.365203	2.25778	4.3501
	245	3.02732	3.25231	3.80147	4.11995	7.23484	4.0919	3.11916	4.41548
	246	3.16297	3.562	3.90394	3.80024	6.78439	3.12217	2.69332	4.43199
	247	2.92505	3.78108	3.70045	4.01156	7.40531	3.50365	2.81081	4.50135
	248	3.0937	3.98262	3.77965	4.44321	7.13538	3.56801	2.75872	4.29437
	249	3.06548	3.21708	3.96032	3.74423	6.85206	3.27233	2.80478	4.55573
	250	3.57937	3.61967	4.2704	3.84518	7.39475	3.24114	3.09021	4.17129
	251	3.77587	3.76753	3.8132	3.90478	7.39507	3.46764	2.82031	0.441116
	252	3.8445	3.29431	3.92608	4.09322	7.18253	0.312583	0.028145	4.60188
	253	3.45505	3.83449	0.404646	0.419734	6.9875	3.18497	3.58137	4.61116
	254	3.81838	3.72401	3.70912	4.12997	7.34776	3.22995	3.31913	4.24914
	255	3.60791	3.63067	4.01636	4.35195	7.86903	3.21109	2.73893	4.59868
	256	3.50639	0.362072	3.61407	4.20076	7.65944	3.93933	2.76733	4.46863
	257	3.59322	3.7063	3.73095	4.67899	7.43823	3.69036	0.335103	4.43056
	258	4.11728	3.83543	3.92466	4.67705	7.15999	3.57781	3.05455	4.52921
	259	3.99755	3.79254	4.03079	4.63996	7.81217	3.37491	3.33415	4.4997
	260	4.10794	3.21469	3.85988	4.43962	7.32683	0.308304	2.87221	4.61174
	261	3.86933	3.91656	3.67344	4.2092	7.57636	3.43919	3.15268	4.40958
	262	3.99901	3.6205	4.09277	4.46873	7.08297	3.24498	3.0239	4.45312
	263	0.430235	3.57662	0.414472	4.71819	7.17492	3.65582	3.23671	4.33287
	264	4.369	3.56716	4.15306	4.48961	7.69798	3.26494	2.70422	4.38032
	265	4.02476	3.38802	4.50526	4.26513	7.24755	3.58018	2.47095	4.26735
	266	3.99633	3.47206	4.97231	4.50847	0.723334	3.11583	2.99532	4.20999
	267	0.041208	3.50474	0.454704	5.02161	7.44154	0.312806	2.42086	4.3028
	268	0.365387	3.43057	4.29164	5.05749	7.58183	3.67279	2.71307	4.41309
	269	3.99705	3.90088	4.19859	4.26235	7.62048	3.61632	3.30687	4.44663
	270	4.00755	0.034472	4.07322	4.96737	7.61684	4.60956	3.57822	4.51171
	271	4.28077	3.67589	4.64696	0.458342	7.78819	4.00875	0.327431	4.34729
	272	0.402802	3.40021	4.24632	4.2324	7.73394	3.66344	3.26069	0.429109
	273	3.84854	3.77564	0.475808	0.454017	0.735362	3.82599	3.37795	4.08871
	274	0.408612	3.36043	4.28003	4.82287	7.19857	4.38643	3.42855	4.22712
	275	3.98671	3.47755	4.43844	0.403329	7.99136	3.82392	0.367931	4.44732
	276	4.09998	3.66668	4.51642	5.03074	0.770468	3.88538	3.70484	4.52661
	277	4.10785	0.330117	4.20826	4.70271	7.76297	0.355369	0.411624	4.48171
	278	4.39371	3.37233	4.37958	4.76818	8.11729	3.92165	4.0424	4.77334
	279	4.23131	3.41118	4.27937	4.65712	7.6166	3.02926	3.3531	0.459852
	280	0.453387	3.34461	4.25556	4.37105	0.734328	3.48634	3.42432	4.68001
	281	4.32774	3.2653	4.20108	4.31037	0.787741	3.34909	3.5769	4.47443
	282	4.1124	3.83955	4.10321	4.3213	7.70276	2.81893	3.09608	4.41712
	283	4.25445	3.50139	0.393887	4.32438	7.68891	4.20934	3.04381	4.54667
	284	4.18013	3.86928	4.3914	4.28467	7.72282	3.5688	3.08452	4.54785
	285	3.91975	3.69614	4.22414	0.430449	0.738946	3.99694	3.69707	4.38009
	286	3.94012	3.43028	4.22296	4.27541	7.77867	4.34071	0.302012	4.61941
	287	4.24254	3.42614	4.67377	4.64525	7.57059	3.31409	0.341794	0.430241
	288	4.24439	3.32417	4.12059	4.61425	7.51828	3.23955	4.18169	4.61225
	289	4.18159	3.35879	4.37896	4.75734	7.19644	2.58221	4.3141	4.78572
	290	0.422839	3.79723	4.41091	4.22661	7.5819	3.27838	4.07149	4.82094
	291	3.60719	3.50882	4.28279	3.99975	7.41897	2.84756	3.39575	4.56496
	292	3.54158	3.51822	0.430041	4.95334	8.15213	2.69255	3.41406	0.451884
	293	4.09718	3.81871	4.29054	4.82293	8.33168	3.28186	3.61892	4.51261
	294	4.04515	3.17996	0.429278	4.55057	8.03926	2.96846	4.1043	4.69041
	295	0.412306	3.58507	4.25593	4.79483	7.78313	3.2454	3.62317	4.97419
	296	3.97114	0.373218	4.06639	0.048814	7.89738	3.09117	3.6919	0.482836
	297	3.94479	4.06864	4.54057	4.61902	0.833829	3.77506	0.388178	4.58714
	298	3.99994	3.87116	4.49819	5.09127	7.90407	3.44278	3.54134	4.65286
	299	4.22834	4.00944	4.09634	5.23915	8.00285	4.22524	3.54761	4.60686
	300	4.09325	3.88628	0.475554	5.38703	7.49359	3.13818	3.77239	4.69034
	301	4.15075	4.07839	4.35117	5.30116	7.88858	0.359034	3.31019	5.15101
	302	4.24876	3.66371	4.63407	5.19974	7.76159	0.029359	3.28218	4.91182
	303	4.22519	3.85805	4.49452	4.9207	8.19071	3.21805	0.380061	5.18543
	304	4.40353	0.390365	4.54969	4.88009	8.20646	0.352936	3.93694	0.508224
	305	4.42594	3.56153	4.56429	4.2015	7.79047	3.7635	3.33636	4.77804
	306	4.14731	3.86416	4.49714	4.33152	7.30553	0.031133	0.334219	4.39035
	307	4.73924	3.74021	4.79575	4.31569	7.44804	3.71403	3.526	4.57874
	308	4.22805	4.04909	5.00574	4.23602	7.1416	3.08415	3.87144	4.43678
	309	4.18799	3.66999	4.76724	4.23407	7.77108	3.48791	3.37788	0.422467
	310	4.17321	3.43865	4.91155	4.31671	7.57269	3.3279	3.72725	4.18673
	311	4.29012	3.44085	4.72314	4.18106	0.075872	3.20859	3.61612	4.31314
	312	3.95592	3.85214	4.82518	4.55227	7.33962	0.325202	3.87564	4.24105
	313	4.41311	4.03676	4.13398	4.48783	7.99292	3.52016	3.3975	4.13146
	314	4.26942	3.96043	4.2998	4.16418	8.14674	3.53857	3.4033	4.47401
	315	4.18154	4.23997	3.88251	4.52119	7.88355	3.31036	3.04608	4.426
	316	4.28765	4.83829	4.16699	4.47823	7.60974	3.55893	2.95413	4.42447
	317	0.452106	0.397182	4.16049	4.48568	7.96897	3.37127	2.87174	4.35904
	318	4.68297	3.7484	4.16704	5.10734	7.9512	0.401669	2.70789	4.38566
	319	4.53682	4.009	4.01364	5.05175	0.813192	3.74965	0.290953	4.48278
	320	4.2863	4.02198	4.52941	5.67036	7.72966	3.80282	2.76108	4.69409
	321	4.28961	3.80617	4.08363	4.96458	7.20335	4.0471	2.73332	4.42021
	322	4.57902	3.99557	3.90903	4.74374	7.40772	3.86801	2.9863	4.27974
	323	4.75376	3.86517	0.404237	5.42357	7.82758	3.72298	3.10378	4.56024
	324	4.89525	0.336301	4.11949	4.78698	7.84288	4.50845	2.95226	4.43978
	325	4.75626	3.65519	4.00582	4.67556	8.11128	4.49016	2.79182	4.43108
	326	4.75558	3.66651	4.27416	4.83681	8.07848	4.13023	2.76536	4.52107
	327	4.7663	0.346125	4.33059	4.67594	8.23975	4.07686	2.87823	4.52238
	328	4.89903	0.353938	4.12221	4.97357	8.12263	4.1216	2.731	4.52287
	329	0.464133	4.11533	4.0203	4.7668	7.93523	3.50793	2.67531	4.48279
	330	4.65789	4.05248	4.50175	0.472584	7.77637	4.00598	3.01705	4.67732
	331	4.84589	3.91932	3.91131	4.7809	7.47843	4.14348	2.67244	4.40456
	332	4.47286	3.84647	4.22091	4.80247	7.18173	3.68182	0.277107	4.31776
	333	4.77806	4.00708	4.13539	4.77212	7.33783	0.390889	0.025842	4.40538
	334	4.91063	3.85058	3.93966	5.04462	7.33075	4.15514	2.60985	4.1963
	335	4.75935	3.88819	4.11571	5.21618	0.729819	3.83664	2.83298	4.22995
	336	4.63994	3.86339	3.97875	4.65887	7.17958	3.46609	2.72353	4.287
	337	4.92436	4.02587	4.31472	4.56123	7.3964	3.57413	2.60968	0.445174
	338	4.77204	3.89495	0.043616	4.74068	7.31403	4.84926	0.246021	4.31882
	339	4.33488	3.55978	4.08747	4.81288	7.36095	4.09431	2.87352	4.30254
	340	0.479528	0.394161	4.43208	4.82529	7.34804	4.15265	3.07066	4.09677
	341	0.445916	3.5151	4.02861	4.91298	7.17188	0.409979	2.84155	4.26737
	342	4.5225	3.96367	0.417988	4.59349	7.06859	4.1674	2.93494	4.52456
	343	4.59413	3.80653	4.46158	4.68791	0.711101	4.35007	2.54489	4.62603
	344	4.44307	3.89386	4.12291	4.48801	6.96074	3.48066	2.4492	4.67965
	345	4.44263	3.4647	4.32292	4.3399	0.718443	4.26658	2.44639	4.38186
	346	4.48771	3.84983	4.50872	4.47261	7.26193	4.27341	2.42562	0.456965
	347	0.430968	3.86111	4.0936	4.30426	7.15315	4.52751	2.43018	4.62229
	348	4.42241	3.61804	4.2217	4.2543	7.28364	4.1233	2.66286	4.7818
	349	0.044794	3.58356	4.2521	4.19114	7.25533	3.98048	2.40359	4.56264
	350	4.70268	4.03449	4.24872	4.35495	7.17376	3.53972	2.65534	4.77653
	351	4.64739	3.71456	4.33763	4.27773	0.715986	4.14381	2.62581	4.37449
	352	4.60996	0.409755	4.32978	4.54166	7.08787	3.78461	2.90929	0.043083
	353	4.85998	3.82043	4.49615	4.47014	7.09291	3.78016	2.65517	0.449422
	354	4.71557	3.23121	0.468062	4.55622	0.737448	3.7352	2.55357	4.6248
	355	4.68054	0.319615	4.41078	4.52881	6.96685	4.14291	2.54045	4.45272
	356	4.72521	3.98643	4.80525	4.85171	7.35508	4.27426	2.83556	4.41463
	357	4.3894	3.9732	4.57065	4.58628	6.71189	3.89461	2.52971	4.63663
	358	4.79266	4.03397	4.45305	4.73015	6.65704	3.65153	2.73879	4.80077
	359	4.32362	4.02147	4.20189	4.42873	7.0814	3.48212	2.72092	4.72604
	360	0.420942	3.93719	4.27019	4.50094	6.90724	3.76526	0.247246	4.64164
	361	4.33672	3.21349	4.26683	4.5315	6.76941	3.89896	2.81559	4.6798
	362	4.05941	3.93415	4.2758	4.76672	6.72157	3.96066	2.80755	4.66134
	363	4.0986	3.67903	4.59775	4.74528	6.73921	3.46417	0.285807	4.68341
	364	4.36542	3.438	0.454803	4.69433	6.95995	0.350911	2.83339	4.39906
	365	4.17417	3.98356	4.72706	4.63821	7.27006	3.40768	0.297822	4.71407
	366	4.30548	3.79869	4.23248	4.26398	0.699717	3.98375	3.34911	4.5983
	367	4.43684	3.50956	4.24257	4.21537	7.0071	3.38893	2.87428	4.63277
	368	4.33546	3.41245	4.4161	4.26943	6.96029	3.73835	2.78466	4.51325
	369	4.6315	3.84782	4.45616	4.27431	6.84753	3.96382	2.87866	4.92577
	370	0.505236	3.58093	4.60968	4.16894	6.98462	3.76274	2.91418	4.77462
	371	4.63404	3.88684	4.80757	4.46368	6.87944	3.53754	2.87236	4.67551
	372	4.73901	3.55185	4.78288	4.49047	7.11819	3.3303	2.70549	4.92953
	373	4.63651	3.77019	4.73721	4.28041	7.25555	3.99221	2.38368	4.67169
	374	4.40377	3.99639	4.57869	4.31801	7.00535	3.47158	0.223774	4.7245
	375	4.45964	3.79019	4.5085	4.65513	7.05713	3.28348	2.15034	4.56551
	376	4.43936	3.77694	0.447355	4.88833	6.97548	0.341526	2.42524	4.72746
	377	4.81369	0.351377	4.59993	4.67546	7.41952	3.66143	2.4701	4.73331
	378	4.5953	3.5865	4.61436	4.52681	7.2419	3.50532	0.236406	0.047961
	379	4.77834	3.75857	4.47832	0.504031	7.49008	3.82328	2.52037	4.64676
	380	4.69977	3.79872	4.62834	4.63471	7.04223	3.8745	2.38285	4.84683
	381	4.7138	3.42332	4.48111	4.32326	6.82949	0.343653	2.53982	4.55208
	382	4.62168	4.01267	4.61039	4.23869	7.25773	4.52586	0.286111	4.54291
	383	4.62388	3.64674	4.5566	4.14322	6.87556	4.07908	2.60903	4.71009
	384	4.48271	3.69312	4.59412	4.79452	6.76413	3.59606	2.49829	4.55089
	385	4.26499	4.0648	4.8278	0.479084	7.01221	4.06382	2.57732	4.49999
	386	4.16516	3.83828	4.55457	4.52938	6.4908	0.350177	2.82791	4.52482
	387	4.3269	3.79915	4.63715	4.76809	6.83507	4.03586	2.88505	4.567
	388	4.34701	4.17889	4.5852	4.36261	6.43417	4.55792	3.34848	4.57657
	389	4.40149	3.90109	4.60939	4.59326	6.70884	4.69454	0.326423	4.73485
	390	4.33002	3.9917	4.79649	4.58765	6.69798	5.01478	3.64848	4.80936
	391	4.37484	4.06723	4.58154	4.43703	6.56481	4.28324	3.08187	4.62929
	392	4.81002	3.89951	0.441258	4.26985	6.68538	0.437204	3.10907	4.3446
	393	4.64774	3.06905	4.5304	4.39339	6.54721	4.78086	3.02758	4.17917
	394	4.51112	3.83883	0.466754	4.65681	6.86815	5.4965	2.91389	4.27015
	395	4.10885	4.02583	4.6018	4.45436	0.661959	4.14746	3.19571	4.58688
	396	0.452265	3.69348	4.49235	4.41813	6.73104	4.67717	0.287371	0.447029
	397	4.27675	3.7618	0.045903	5.0427	6.45405	4.7582	3.0269	4.41472
	398	4.51339	3.63091	0.461919	5.56383	6.34323	4.97238	2.70817	4.13311
	399	4.24305	4.02398	4.8736	5.3072	6.54143	4.92677	2.82904	4.46316
	400	4.2548	3.83144	4.8159	4.99091	6.65411	4.08986	3.01759	4.30413
	401	4.00982	4.12941	4.54618	6.07185	7.02866	4.36824	2.96278	4.36474
	402	4.20791	3.38034	4.65782	5.91568	6.74097	0.443854	3.15597	4.34272
	403	4.20898	3.57521	4.66295	5.61899	6.75166	3.96082	3.30762	4.32369
	404	4.52505	3.32661	4.86584	5.52753	6.71785	4.22379	3.12359	4.33117
	405	4.34544	3.40276	4.7332	5.65475	6.7859	3.89483	3.23348	4.70216
	406	4.32586	4.16375	0.482786	5.50131	6.5024	0.388231	2.85282	4.52545
	407	4.47193	4.30827	4.6723	5.91799	0.692972	4.33411	3.23618	4.3287
	408	3.99507	3.74244	4.54674	5.95022	6.8176	3.88961	3.25666	4.36224
	409	4.0747	4.32215	4.40537	5.40001	6.7204	3.89016	2.83724	4.16562
	410	4.13441	4.15984	4.38212	0.577213	0.651581	0.429754	3.0291	4.38477
	411	4.08739	0.379398	4.64134	6.19739	6.20662	4.32245	2.85586	0.459354
	412	0.416644	4.27851	5.00071	6.21295	6.26269	5.09636	0.293599	4.53614
	413	4.16349	4.39273	4.82387	5.37238	6.27858	5.0826	2.80009	4.65424
	414	4.20301	4.93642	0.004668	5.30373	6.07243	0.477226	2.96623	4.65323
	415	4.06523	4.08702	4.42831	0.521909	6.49445	5.52058	3.04257	4.583
	416	4.22161	3.9616	4.38995	5.03072	6.50957	4.71838	0.303712	4.48757
	417	4.10416	4.36751	4.57942	5.40982	6.58555	5.43966	2.85394	4.51659
	418	4.20038	3.66838	4.77251	5.51482	6.60658	5.31815	3.13309	4.50561
	419	4.00607	0.383106	4.50481	5.6778	6.40121	4.56525	3.3167	4.50309
	420	4.11444	4.09192	4.68229	5.15547	6.41158	0.054975	3.14761	4.50499
	421	3.92539	3.88363	4.69228	5.85827	6.56055	4.98262	3.21401	4.7455
	422	4.13609	4.36376	4.58738	5.73035	6.83585	4.03666	3.00066	4.61006
	423	4.06778	4.43248	4.60172	5.38084	7.06308	4.12498	2.94877	4.53867
	424	4.37249	3.92543	4.58319	5.19135	6.96549	3.53571	3.03411	4.67431
	425	4.00132	4.02355	4.46073	5.43145	6.6686	3.95481	3.0488	4.55159
	426	4.24923	4.22475	4.34471	5.20937	6.78918	4.02897	3.1496	0.462775
	427	4.05802	4.03777	4.44063	4.9696	7.46147	4.58188	3.34064	4.69032
	428	4.22479	3.93616	0.425703	4.95554	7.04349	3.95215	2.99405	4.54605
	429	4.26911	3.538	4.28578	0.600886	6.88036	0.457672	3.07842	4.53261
	430	4.18421	3.86057	4.28179	6.07639	7.21319	4.46258	3.30231	4.57564
	431	3.96509	3.44799	4.26417	5.98055	6.5678	3.96823	3.3075	4.36324
	432	3.93034	3.77447	4.14559	5.79387	6.62771	4.28281	3.06253	4.53038
	433	4.17206	4.43718	4.23222	5.57885	6.59769	3.50485	3.16271	0.434175
	434	0.412329	4.06611	4.28877	5.76214	6.6661	3.60948	2.96768	4.50652
	435	4.01772	3.92818	4.34367	5.81262	6.96127	4.36297	3.19641	4.53579
	436	4.10974	3.95448	4.11901	5.49841	0.615556	0.330269	3.12007	4.47115
	437	0.380836	4.06321	4.24872	5.36489	6.76907	3.38475	3.44417	4.7105
	438	4.12982	3.97953	4.43959	0.597181	6.78901	3.35683	3.28251	4.59497
	439	0.407393	3.69984	4.4696	6.16575	6.91668	3.29994	3.07691	4.32613
	440	3.8603	3.37213	4.49949	6.08669	0.681392	3.43782	3.45733	4.32449
	441	3.89278	3.36754	4.42942	5.37555	6.85131	3.4434	3.23047	4.45234
	442	3.9404	3.80351	4.30454	5.55259	6.61432	3.36383	3.54428	4.5544
	443	3.99302	3.44212	4.35226	5.65229	7.07726	3.71054	3.47892	4.68237
	444	3.86385	0.379654	4.44602	5.61199	6.69627	3.35702	3.38545	4.16533
	445	3.73959	3.34362	4.72934	5.16526	6.49718	3.37941	3.52503	4.39662
	446	3.99358	3.41479	4.56305	5.39397	6.9276	3.2207	3.41845	4.51331
	447	3.89592	3.33957	4.53008	5.61852	6.73516	3.62588	3.2987	4.67596
	448	4.13814	3.27507	4.42177	5.5955	7.25158	4.52856	3.29036	4.39926
	449	3.94199	3.4804	4.40077	0.543407	0.696469	4.30814	3.18658	4.56428
	450	4.19405	3.48169	4.29571	5.87324	7.00545	0.389831	3.29779	4.85612
	451	4.07087	3.52583	4.41024	5.36143	6.88708	4.1864	3.32129	4.81956
	452	3.61771	3.45902	4.44514	5.4297	7.19874	4.34016	3.24349	0.470526
	453	3.96703	3.53178	4.44452	5.46113	7.27712	4.22736	0.317439	4.71177
	454	3.90442	3.8955	4.55087	6.12889	7.2762	3.8996	2.98452	4.67702
	455	3.9226	3.4026	0.445033	0.568655	0.719462	3.90054	3.28828	4.59587
	456	0.392259	3.41018	4.42367	5.26296	7.42547	4.22664	3.34916	4.60914
	457	4.22421	3.44656	0.435437	5.10065	7.48689	4.6838	3.06379	4.79289
	458	4.25401	0.356285	4.28458	5.21703	7.24364	4.75595	3.26372	4.54755
	459	4.1316	3.46414	4.36793	5.35361	7.55332	3.97602	3.4341	4.47434
	460	4.27392	3.69957	4.6715	0.489142	6.87068	4.8707	3.62609	4.43246
	461	4.54852	3.99073	4.97777	5.26673	6.89426	4.67614	3.52158	0.446743
	462	3.9953	3.77635	4.63954	5.22319	0.651866	3.82489	0.346208	4.20514
	463	3.90507	4.08334	0.461451	0.514787	6.70425	4.70543	3.20818	4.29162
	464	3.92687	3.62476	4.68504	5.24941	0.681353	4.51441	3.24594	4.82347
	465	4.02134	3.16701	4.59705	4.8418	6.27519	4.2389	0.290283	4.63448
	466	0.410092	0.370528	4.61792	5.47102	7.13849	4.12319	3.27989	4.342
	467	4.34088	3.37526	4.68056	5.2844	7.10249	4.31921	2.94243	0.446334
	468	0.402143	3.82192	0.451981	4.86358	7.31192	4.2428	3.05143	4.22166
	469	3.76626	3.70252	4.84591	5.31779	7.09727	0.497344	0.287802	0.439675
	470	4.11739	0.346077	4.78363	5.22287	6.8075	3.90218	3.07651	4.70031
	471	4.66407	3.28378	4.67157	5.62993	0.712536	4.0289	3.22658	4.14167
	472	4.30487	3.2909	4.74028	5.51919	7.38808	4.34678	3.1011	0.443644
	473	4.32065	3.15599	4.32948	5.07704	7.00489	4.455	3.32308	4.5348
	474	4.10241	0.364957	4.28781	5.33358	7.09706	3.7608	3.18781	0.451377
	475	0.439212	3.74902	4.28461	5.13685	6.91447	3.77827	0.333986	4.50594
	476	4.23235	3.66206	4.46748	5.36039	6.95721	4.06648	3.26716	4.61688
	477	3.90382	3.39294	4.56098	0.534423	6.60716	3.36412	3.40105	4.55959
	478	4.50377	3.51558	4.62481	5.45507	6.82188	3.72437	3.40947	5.0783
	479	4.15629	3.60223	4.27282	5.33229	6.83254	4.30343	2.98429	4.75624
	480	0.389371	3.62771	4.51936	5.8156	6.84011	0.347418	3.21593	4.63493
	481	4.01147	3.48864	4.45479	5.35464	6.88975	3.47415	3.13479	4.67062
	482	3.93413	0.378432	4.51919	5.45332	6.98446	4.11528	3.11988	4.47845
	483	3.90063	3.27216	4.79664	6.51803	7.01708	3.77781	3.00066	4.71912
	484	4.09248	3.96482	4.50295	6.14209	6.96506	3.89315	2.99014	4.6346
	485	0.375668	3.8369	4.64797	6.03634	7.01596	4.56491	2.90448	4.56493
	486	4.15089	3.75851	4.55165	6.71583	7.1396	3.81291	2.86049	4.57713
	487	4.01175	3.58534	4.58678	6.26589	6.62775	3.72477	2.84559	4.67859
	488	3.75063	0.365653	4.60108	5.4129	7.24261	4.7271	3.08494	4.74712
	489	4.18592	3.7948	4.60013	5.48309	6.65926	4.51959	3.14657	4.57469
	490	4.05769	0.375192	4.58287	5.74511	0.664717	3.78854	3.04527	4.59991
	491	4.12249	3.58802	4.59383	5.71906	6.64145	3.93203	3.3306	4.56762
	492	4.12652	3.42964	0.461566	5.80699	6.58913	4.25223	0.315759	4.50629
	493	4.00743	3.39375	4.59053	5.57972	6.49972	4.43986	0.328789	4.65924
	494	4.46342	3.33646	4.65299	6.03544	6.42175	3.43044	3.07237	4.64988
	495	3.95281	3.57482	4.58575	6.3941	6.57903	3.81316	3.05872	4.82005
	496	4.33276	3.69695	4.49061	5.79257	5.95363	0.447339	3.14041	4.87366
	497	4.60549	4.08318	4.50788	5.59823	6.1778	4.07794	3.02025	4.73725
	498	4.28668	0.357304	4.67857	5.89646	6.15611	4.21791	3.16603	0.460401
	499	4.25835	4.0185	4.43177	5.31027	6.79237	3.86606	3.11893	4.75893
	500	0.412543	3.75998	4.53596	5.28218	6.94906	3.78252	3.04943	4.65804
	501	4.19491	4.02237	4.15383	5.58007	6.5133	0.348172	3.08104	0.467866
	502	4.11038	3.59605	4.22615	0.052542	6.72274	3.25179	3.15267	4.63203
	503	3.9879	3.71237	4.50429	5.70755	6.65537	3.81605	3.30118	4.7709
	504	4.05802	3.77209	4.8007	5.58318	0.715993	3.2712	2.93555	4.50086
	505	0.423384	3.93472	4.53266	5.61277	7.04261	3.50417	3.02475	4.54811
	506	0.406606	3.21115	4.50554	5.55229	0.736216	0.038176	3.185	4.68179
	507	4.24638	3.74525	4.42313	5.59368	7.34026	3.53616	3.08198	4.53824
	508	0.410879	3.77466	4.59712	5.61088	0.749246	3.30777	3.13972	4.50014
	509	3.97352	3.34748	4.56338	5.78263	7.13162	3.27289	3.21352	4.64649
	510	3.9099	3.24528	4.56595	6.58072	7.28426	3.27609	3.27561	4.46819
	511	4.04314	3.55838	4.88066	5.95682	6.80118	3.34869	3.26803	4.64046
	512	3.85696	3.90996	4.88336	6.30386	6.78567	3.55452	3.1981	0.455579
	513	3.85734	3.10026	0.465318	6.01583	6.66603	3.3029	3.02535	4.63139
	514	4.21699	3.70729	4.80369	5.68374	7.09362	3.88112	3.0591	4.65883
	515	3.87824	3.40714	4.59366	5.79904	6.80328	3.87535	3.19505	4.76218
	516	3.95932	3.22066	4.45861	6.22394	6.28741	4.48939	3.14075	4.70242
	517	3.97136	2.99929	4.36251	5.87455	0.643072	0.517264	3.15719	4.66872
	518	3.91112	3.47272	4.66917	6.2302	6.66945	3.33257	3.24056	4.58796
	519	3.97909	3.30331	4.68504	5.99826	0.619632	3.72983	3.16899	4.53203
	520	4.09991	3.0065	4.34453	5.67033	6.21679	3.65406	2.97377	4.52365
	521	3.90661	2.95325	4.39476	6.11623	0.621003	3.53745	3.02583	4.70843
	522	3.92754	3.30674	4.71194	5.98846	6.28605	3.99654	3.0008	4.56625
	523	4.07085	0.372464	4.40502	0.645589	6.28349	3.32356	2.92686	0.455392
	524	3.82677	3.19372	4.32234	5.95749	6.25402	3.50325	0.294752	4.62675
	525	4.01019	3.73868	4.51187	5.75587	6.03519	0.375785	2.98018	4.68889
	526	4.29604	3.44231	4.6259	6.62897	0.620705	3.89462	3.04535	4.60835
	527	3.96782	3.17369	4.48358	6.73639	6.02703	3.82398	3.12759	4.59373
	528	4.01583	3.681	4.67159	6.3442	0.608508	3.7636	3.15425	4.59044
	529	4.38206	3.49949	4.54981	6.35464	5.82327	3.92952	3.35826	0.480711
	530	4.32299	3.66857	4.593	6.1376	5.96097	4.09579	3.13189	4.97646
	531	4.32207	3.49912	4.6121	6.15765	6.36244	3.69859	3.11151	0.485975
	532	4.65124	0.320282	4.46581	5.92692	6.21909	0.383092	3.07961	4.65526
	533	4.30372	3.33602	4.44415	6.07068	6.06782	0.401183	3.19098	4.82752
	534	0.408235	3.34889	4.62685	6.52764	6.05636	4.18296	3.28756	4.88491
	535	3.89607	3.26854	4.65179	6.57429	6.18444	4.14135	3.20359	4.80099
	536	4.43823	0.373077	4.58363	5.87866	0.620056	3.66782	3.12744	4.91046
	537	4.28968	0.348123	4.66683	5.57295	6.34061	4.06229	0.029995	0.479804
	538	0.419218	3.82383	5.23734	5.62537	6.64153	4.23195	3.20081	4.89684
	539	4.2501	3.80358	5.0107	5.4624	6.33875	3.75943	3.10927	5.04464
	540	4.21504	3.78519	4.71835	5.4998	6.25518	4.79425	0.323456	4.79055
	541	4.37926	3.57229	4.95081	5.75083	6.25886	4.51634	2.98727	4.49206
	542	4.56258	3.76265	5.01135	5.60677	6.46042	4.91082	3.24755	4.89889
	543	0.434145	0.342463	4.41726	5.76531	6.2334	0.450386	3.18059	4.82258
	544	4.40366	3.57359	4.491	5.43249	6.62291	3.68237	3.19402	4.84975
	545	4.65714	3.62762	4.23206	5.55396	6.51526	4.80851	3.16559	4.98161
	546	4.57513	3.456	4.62714	5.47384	6.15404	5.02336	3.36203	4.83493
	547	4.37948	0.336524	4.5115	5.77775	6.25805	0.409527	3.28573	5.03114
	548	4.48351	3.58338	4.73849	6.2814	6.43218	4.80574	3.1226	4.98185
	549	0.432746	3.71438	4.70519	5.69104	6.35061	0.442132	3.19725	4.79928
	550	4.61276	3.62324	4.81086	5.23727	6.58175	3.63159	3.10671	4.84048
	551	0.455352	3.712	4.63105	5.49069	6.27686	3.82991	2.97977	4.28381
	552	4.29679	3.44338	4.59493	5.58038	6.20796	3.18992	3.07934	4.66683
	553	4.38059	3.67467	4.68394	5.2622	6.48083	3.23167	3.07601	4.20372
	554	4.35515	3.52663	4.67677	5.75503	6.5089	3.22029	3.06916	4.21977
	555	4.29514	3.25671	4.48033	5.83529	6.82571	3.36635	3.09178	4.54008
	556	0.419451	3.42723	4.72787	6.16873	6.62754	2.93101	3.12146	4.62499
	557	4.46909	3.77012	4.62061	5.90951	6.57587	2.84291	3.23745	4.62231
	558	4.02837	3.68146	4.86377	5.75522	6.47651	2.6817	3.15708	4.32696
	559	0.442351	3.84309	4.5589	0.600027	6.36625	3.13969	0.315573	4.36131
	560	3.95685	4.03568	4.52454	5.91315	6.45978	2.84124	3.02394	4.51838
	561	4.18283	4.09549	4.81003	5.47903	6.54237	3.0124	3.11807	0.443372
	562	0.412941	3.81379	4.70951	5.51244	6.30258	3.31931	3.05797	4.37723
	563	4.09237	0.374499	4.52109	5.54079	6.52908	2.95713	3.10954	3.97093
	564	4.00485	3.71051	4.41741	5.9902	6.42349	2.90743	3.31981	4.92992
	565	4.19742	3.75542	4.66094	0.547268	6.33918	2.84159	3.02974	4.38884
	566	4.25897	3.44164	4.39335	5.23374	6.13751	2.67053	3.09046	4.43041
	567	3.94671	3.93103	4.56561	5.29526	6.42462	2.84667	3.03262	4.15733
	568	4.31244	3.87301	4.60894	5.89907	6.60783	0.276371	0.313472	4.96
	569	3.84225	3.62866	4.45769	6.14808	6.60176	0.286684	3.31147	4.4903
	570	4.40169	3.68284	4.39781	6.88571	6.44704	2.66236	3.1067	4.84175
	571	4.34828	3.58079	0.441715	6.25142	6.1866	2.85637	3.24158	4.51574
	572	4.21348	3.57796	0.425085	6.09014	6.47503	2.81756	2.96925	4.71067
	573	4.81941	3.80585	4.48444	0.050756	6.06931	2.83903	3.09509	4.70976
	574	4.55207	3.71369	4.53289	5.21533	6.51135	2.78821	2.97949	4.86649
	575	4.5134	0.365238	0.458989	5.49272	6.49849	0.286631	3.04409	4.79894
	576	4.45708	3.65495	4.56654	5.25437	6.46888	2.6761	3.23573	4.65634
	577	4.11579	3.73387	4.65307	4.92584	6.71211	2.84153	3.17523	0.474741
	578	0.396868	0.359207	4.60813	4.94966	7.01777	0.310508	3.12625	0.439992
	579	4.14067	3.54579	4.57393	4.83498	6.96456	2.73066	3.21366	4.59473
	580	3.96496	3.45968	4.51046	5.31116	7.21494	3.30783	3.08495	4.51492
	581	0.423955	3.63593	4.64905	5.10123	6.94582	3.12638	2.70767	0.441924
	582	4.03294	3.86835	5.13745	5.29014	7.1726	2.96707	0.311739	3.80868
	583	4.11085	3.58478	4.55682	5.22206	6.98937	3.25887	3.12377	4.47009
	584	4.32701	3.84342	0.455928	5.65891	7.32018	3.62217	2.86787	4.02945
	585	4.63835	3.82214	0.045957	5.50476	7.15047	2.93233	2.97674	4.3202
	586	4.17443	3.96973	4.93711	5.45061	0.722297	2.92528	2.67746	4.14509
	587	4.17025	0.398054	4.57191	5.23705	6.85449	3.83109	2.79654	3.93422
	588	3.89802	3.93061	4.61157	5.47705	6.7317	0.270025	3.00172	4.14673
	589	3.52237	3.8016	4.54589	5.48533	6.98282	2.69229	3.16183	4.33589
	590	3.65291	3.83199	4.83191	5.8136	7.1505	2.89955	2.82658	4.69567
	591	0.390584	4.00591	4.65718	5.48087	7.14901	2.82515	2.898	4.44902
	592	3.98665	4.10224	4.46065	5.65078	7.18896	2.58575	2.86309	4.13803
	593	3.86912	3.89571	4.4283	5.45671	6.35369	0.325406	2.97852	4.42308
	594	3.70811	3.56384	4.26871	5.57227	6.54814	3.47928	2.96387	4.59075
	595	4.10191	3.82193	4.29933	5.47558	6.85543	3.56085	0.295461	4.36561
	596	3.69986	3.82469	4.33325	4.9592	6.88231	0.268342	3.01892	4.62779
	597	3.95564	3.97185	4.24717	5.20861	7.30806	2.90698	2.92823	4.49993
	598	3.77393	0.387575	4.17319	5.5381	7.48364	0.307464	0.293012	0.414608
	599	3.67478	0.404355	4.24973	5.37917	7.54777	3.51841	3.01903	4.49778
	600	4.13035	4.15733	4.30697	5.30804	7.5938	3.36002	3.07652	4.23945
	601	0.389707	3.97449	4.47807	5.13565	7.48051	3.73084	2.92443	4.45441
	602	3.99922	4.2752	4.42378	5.21903	7.46655	2.91606	2.979	4.24982
	603	4.31885	4.31724	4.48085	5.69101	7.61806	3.13778	3.02338	4.47755
	604	0.384451	4.26558	4.32774	5.85041	7.78882	3.43815	3.01749	4.06783
	605	4.28038	3.80425	4.49549	5.95435	0.770793	2.9519	3.00173	4.34199
	606	4.22443	3.70169	4.47641	5.77723	7.55179	3.20764	3.05207	4.24091
	607	0.418923	3.77306	4.65403	5.86427	7.49457	0.271588	2.96333	4.31913
	608	3.9198	4.06102	4.59749	6.05833	7.62963	2.89933	3.06802	4.48254
	609	3.94475	3.88464	4.33745	5.68698	7.28318	2.93658	3.16696	4.39867
	610	3.83412	4.39206	4.98359	5.56598	7.09377	2.85626	3.03143	4.50817
	611	3.71855	0.414757	4.56012	6.12432	7.3879	3.02212	2.9156	4.20185
	612	3.76632	4.05291	4.6497	5.9526	6.96077	2.84443	3.12335	4.52707
	613	3.94184	4.05424	4.67204	5.7178	7.14579	2.69405	3.02555	3.75584
	614	0.392932	4.00015	4.3546	5.65416	7.56302	2.91512	2.95316	4.18513
	615	3.66343	3.90223	4.71005	5.65012	7.19656	3.00305	2.96378	4.09437
	616	0.396573	3.761	4.59219	6.05956	7.26833	0.271233	2.96266	4.61309
	617	4.02986	3.9192	4.63711	6.36486	7.32402	3.46163	3.04924	4.52367
	618	3.83509	3.81802	4.70366	6.36442	7.19829	2.95773	2.91418	4.39792
	619	3.65517	3.85564	4.6348	0.654747	7.39257	3.01242	3.07423	0.446101
	620	3.67871	3.58582	4.58719	6.27664	0.700031	2.83432	3.06024	0.439056
	621	3.70748	3.83923	4.3118	6.39654	7.2483	3.02628	2.74636	4.29412
	622	3.6387	3.43491	4.44128	6.30006	7.13398	3.23117	2.80338	4.36686
	623	3.67527	3.66271	4.35192	0.633173	7.34308	3.19422	2.77376	4.25648
	624	3.65807	3.74978	4.423	6.23615	6.73972	2.99929	0.279934	4.31833
	625	3.84257	3.45112	4.2066	6.90262	7.56098	3.47903	2.95377	4.27731
	626	3.62515	3.64708	4.07824	6.19437	7.5329	3.16434	2.8836	4.51008
	627	0.387293	3.54927	4.28711	5.79239	7.44233	3.90667	0.293368	4.49232
	628	3.68078	3.5453	4.11705	5.66282	7.33687	3.16784	2.9933	4.52652
	629	4.02817	3.72188	3.96568	5.60613	7.50964	3.68254	2.91981	4.44426
	630	3.96946	3.87123	4.19493	5.62803	7.51518	3.83904	3.03347	4.30946
	631	4.05439	3.95565	4.13802	5.55103	7.1827	3.88944	0.277814	4.22507
	632	3.6278	3.8916	4.12712	5.69494	7.66367	3.40815	3.01593	4.38962
	633	3.63821	4.27905	4.17638	5.43717	8.00086	3.22589	3.04887	4.3282
	634	3.69079	3.78829	4.47239	5.66715	0.748441	3.33184	2.9714	4.56277
	635	3.61359	3.301	4.23496	5.9471	7.33244	2.88864	0.287729	4.53155
	636	3.47931	3.71965	0.442621	5.41118	7.27362	3.10251	2.8996	0.436954
	637	0.377367	3.60804	4.52271	5.521	7.12339	3.35698	3.043	4.21923
	638	3.60515	3.7821	4.43603	5.60052	7.39049	3.13097	2.78939	4.46439
	639	3.48755	0.365004	4.23988	5.56034	7.29388	3.03918	3.03302	4.40459
	640	3.30168	3.79157	4.32315	5.2624	7.38599	3.1381	2.83673	4.47052
	641	3.43037	4.17391	4.33088	5.05393	7.57548	3.16928	2.72848	4.62987
	642	3.45484	3.94948	4.36248	5.19897	7.24446	3.2417	0.276883	4.2028
	643	3.37356	3.97948	4.35484	5.1491	7.09164	0.355131	2.71311	0.436255
	644	3.4303	3.88496	4.23233	5.31741	7.35772	2.69705	2.87913	4.56899
	645	3.65816	3.65403	0.430529	5.42865	7.06422	2.77776	2.88465	4.47431
	646	3.84751	3.99317	4.15865	5.55601	0.730081	3.02022	2.9177	4.43885
	647	3.64293	4.29413	4.27118	5.65416	7.42045	3.16466	0.297311	4.58729
	648	0.332018	3.8184	4.25742	5.65875	7.63718	2.97952	2.99908	4.55708
	649	3.61255	3.74174	4.2189	5.54523	7.47812	0.315861	2.7509	4.7755
	650	3.70359	3.91336	4.23434	0.533914	7.51806	3.19835	2.98247	4.53227
	651	4.03549	4.0005	4.26223	5.78105	7.67011	3.07912	2.96428	4.55579
	652	3.60389	4.28355	4.59473	5.6559	7.36768	3.6269	3.04228	4.54861
	653	3.86365	3.68439	4.34649	5.61915	7.29984	3.40019	2.92217	4.50646
	654	3.96105	3.81015	4.15965	5.31024	7.34032	4.2656	3.0854	4.42644
	655	3.63868	4.1188	4.20439	5.41442	7.30176	3.48081	2.85603	4.45959
	656	0.036586	3.76968	4.49876	0.508067	7.55057	3.17535	2.71698	4.44377
	657	4.10422	3.78214	0.459409	6.01305	7.45035	3.59461	0.302218	4.39841
	658	4.07667	3.76902	4.59572	5.41071	7.04483	3.80715	2.79405	0.044708
	659	4.08132	4.29419	4.47927	5.42244	7.24257	3.40196	3.13151	4.40132
	660	3.8162	0.382807	4.80629	0.576867	7.4229	3.57086	2.886	0.458409
	661	3.72432	3.8038	4.27768	5.78299	7.22673	3.31271	2.96069	4.52843
	662	0.358054	3.62886	4.29258	0.544229	7.32155	3.26329	3.06306	4.31915
	663	3.66424	4.12011	4.10815	5.28179	7.09839	3.11722	2.82328	4.30922
	664	3.44371	4.15684	4.52188	5.51973	6.96892	3.27059	0.284288	4.25927
	665	3.72154	4.27323	4.30039	5.49543	7.22025	0.325482	2.89737	4.29999
	666	3.52026	0.404943	4.75194	4.99084	7.23124	3.17455	2.91824	4.25312
	667	3.38743	4.1922	4.80045	5.1777	7.24415	3.03578	3.16056	4.47743
	668	3.30008	4.22389	4.57689	5.45551	7.23175	3.67997	2.90952	4.3777
	669	3.40606	4.10624	4.21758	5.31506	7.08458	3.37803	2.98127	4.6146
	670	3.23317	4.02543	4.44797	5.38574	7.38399	3.03532	3.00212	4.4642
	671	0.323573	3.99272	4.52587	5.70218	7.43277	2.99465	2.93695	4.42199
	672	3.66792	4.13967	4.44585	5.54775	7.57749	3.27936	0.300133	4.72159
	673	3.45283	4.41355	0.444762	5.20424	7.33467	0.339847	2.80915	4.765
	674	3.47032	4.15847	4.44277	5.21425	7.27644	3.22296	3.03429	4.73944
	675	3.28456	4.21335	4.47614	5.31205	7.11722	3.53483	3.13735	4.55316
	676	3.66091	4.31693	4.77887	5.3865	7.14827	3.16822	3.02769	4.60874
	677	3.62968	4.38621	4.76705	5.73307	7.04602	0.309319	3.0256	4.49612
	678	3.76716	4.31668	4.63259	6.04141	6.93661	3.29902	2.92751	4.69914
	679	3.41313	4.04177	4.55575	5.93673	7.24198	3.06926	2.95754	4.62444
	680	3.61642	3.83328	4.88003	0.533286	7.26184	3.57922	2.89708	4.47035
	681	3.79849	3.97638	4.62821	5.15666	7.24062	3.27038	3.03748	4.71854
	682	3.91161	4.03088	4.74848	5.91069	7.44308	3.43776	2.95403	4.47667
	683	3.72914	3.85313	4.41544	5.99492	7.32752	3.64714	3.02666	4.58184
	684	3.81099	4.44593	4.5297	6.07501	7.23327	0.360667	0.288472	4.67597
	685	0.345976	4.11388	4.7634	6.47219	7.34989	3.07967	2.9587	0.443278
	686	3.54309	4.34448	4.68558	5.72607	7.46194	3.2862	2.92669	4.61165
	687	3.62838	4.05801	0.452153	5.74319	7.27203	3.11581	2.90518	4.49229
	688	3.3949	3.89433	4.45649	5.81021	7.3035	3.13749	3.06933	4.51673
	689	3.52049	3.94881	4.5678	5.36227	7.39698	3.18167	0.316709	0.438238
	690	3.47722	3.91923	4.34452	5.42398	7.30012	3.38182	3.14107	4.44409
	691	3.58983	4.3547	0.445126	5.67974	7.38702	3.20155	2.99826	4.52002
	692	3.43123	3.91929	0.443649	5.43696	0.735341	3.13971	3.13582	4.92061
	693	3.70256	3.60339	4.51749	5.82318	7.3468	3.11929	3.16474	4.67498
	694	3.50396	0.405388	4.42738	0.547666	7.21135	2.8883	0.294795	4.74382
	695	3.48723	3.51494	4.40514	0.055177	7.28298	3.06158	2.98456	5.14813
	696	0.371069	3.87651	4.4893	5.54178	7.30847	3.32048	0.309719	4.88607
	697	3.58497	4.14189	4.54266	5.63029	7.54257	3.1355	3.09329	4.64271
	698	3.66018	4.1224	4.41064	5.53776	7.41754	3.09814	0.302597	4.40386
	699	3.53732	0.391179	4.1611	5.50092	7.02976	3.07476	3.11391	4.57339
	700	3.60798	4.35008	0.446021	5.73801	0.683916	0.030842	3.06614	4.53042
	701	3.73368	4.27355	4.50718	5.28971	6.98376	2.93465	3.18308	4.4997
	702	0.369897	3.971	4.42283	5.60333	7.36901	3.01392	2.9401	4.37788
	703	4.17337	4.36225	4.31487	5.2956	6.96799	3.21516	0.331935	4.63836
	704	3.73339	4.79968	4.35604	5.49981	7.12263	0.308003	3.34674	4.54922
	705	4.00981	4.23391	4.54524	5.46432	6.78685	2.93499	3.25333	4.60282
	706	3.56526	3.89269	4.4263	5.80873	6.86182	3.40139	3.39284	4.45086
	707	3.94726	3.74738	4.47414	5.54692	7.05574	0.308132	0.303237	4.48219
	708	3.96297	4.2922	0.443873	5.72763	7.0058	0.280659	3.18302	4.58656
	709	3.57594	3.85423	0.440255	5.61411	7.2445	2.87274	3.10317	0.045685
	710	3.56405	3.89349	4.29495	5.76652	7.33851	3.49355	2.97303	0.459195
	711	3.94583	4.00551	4.2804	5.6561	7.26438	2.85289	2.87381	4.36535
	712	0.392274	3.74019	0.434739	6.06411	7.30533	2.94239	2.73914	4.44792
	713	4.09392	3.50575	4.20761	5.84603	7.18006	3.11513	2.89482	4.6875
	714	0.376984	3.86852	4.25551	5.70367	7.40282	0.030741	3.03076	4.51513
	715	3.79285	4.09443	4.31064	5.67545	7.42424	3.08942	2.87086	4.20558
	716	0.403016	4.67632	4.35801	6.28321	7.19052	2.86333	2.82177	4.58122
	717	4.02199	4.32716	0.426343	5.95311	7.04186	2.95031	2.93044	4.65648
	718	4.36485	4.13309	4.30225	5.95362	7.2952	3.10656	2.9575	4.25895
	719	4.14567	4.18436	4.34973	6.50497	7.05499	3.47487	3.0023	4.28089
	720	4.34407	4.11768	4.36529	6.10279	0.711414	3.55573	2.97943	0.452231
	721	0.379121	4.45765	4.6285	0.670928	7.07747	4.20273	2.9865	4.41463
	722	4.1249	4.34903	4.58923	5.68816	7.17952	4.79547	3.07323	4.25028
	723	4.26438	0.379337	4.64334	5.78356	6.7339	4.87402	3.1532	4.41816
	724	4.34947	4.12517	4.53332	6.29411	0.684983	0.385586	3.11896	4.33658
	725	4.40522	3.88268	4.57184	5.66213	6.79548	4.29357	2.90372	4.42481
	726	4.27785	3.59567	4.63253	5.80362	6.84299	4.78794	2.90293	4.43127
	727	3.89024	4.26763	4.73127	5.63436	6.86535	3.94391	2.9783	4.66697
	728	4.01267	0.387779	4.57834	5.55675	6.97825	4.81989	3.10952	4.63427
	729	3.86549	4.07003	4.35174	5.73273	6.77592	4.97834	3.06133	0.463224
	730	0.415495	3.68047	4.14597	6.22926	6.84033	4.02529	3.19421	4.59088
	731	0.397047	3.62953	0.447817	5.63714	6.83504	4.03118	3.02436	4.46366
	732	3.90284	3.80843	4.48044	6.28616	0.674589	4.06144	2.84868	4.5961
	733	0.397124	4.02454	4.38092	6.13152	6.66475	4.43004	2.87684	4.6064
	734	4.13159	4.41844	4.35587	6.1139	6.72127	4.62477	2.96633	4.68149
	735	3.8369	3.82292	4.48376	6.23093	6.94564	0.386594	2.98002	4.50972
	736	4.29377	4.28291	4.51754	5.77035	6.92874	4.58248	3.14322	4.69508
	737	4.46681	4.2274	4.30362	5.62298	6.77129	4.18812	3.05975	4.7004
	738	4.50112	4.09194	4.4579	6.02853	7.00793	4.22807	3.22261	4.71081
	739	3.96214	4.09219	4.51255	5.99237	6.80477	4.12126	3.28904	4.83896
	740	0.425766	3.94532	4.4417	5.72626	6.88002	0.532426	3.0774	0.492635
	741	4.16473	3.97883	4.51555	5.85884	6.63949	0.543496	3.28772	4.66786
	742	4.25418	3.59628	4.44043	5.97615	6.80216	4.57577	3.37452	4.87056
	743	3.99688	3.53698	4.46281	5.80924	7.05852	4.58501	3.18626	4.68191
	744	4.30212	3.46975	0.428626	6.25295	6.61666	4.95833	3.14077	4.54331
	745	4.19833	3.90588	4.42092	6.07237	6.84851	3.61876	3.64494	4.78625
	746	0.431479	3.50745	4.47048	5.93252	6.63097	0.349954	3.47805	4.73918
	747	4.08296	4.22187	4.52965	5.36108	6.92253	3.69587	3.45397	4.56581
	748	3.60405	3.63606	4.52731	5.47734	6.87364	4.44246	0.034595	4.6602
	749	4.08964	3.71599	4.6897	5.83458	7.23746	4.09999	3.43087	4.4866
	750	3.946	3.76743	4.47546	5.78921	6.9678	3.82042	3.36019	4.53453
	751	4.24373	3.39544	0.449779	5.30477	7.15893	4.56754	3.24845	4.38159
	752	4.21555	3.8657	4.79203	5.64181	7.07347	4.54874	3.13007	4.8765
	753	4.01846	3.81284	4.82151	5.07352	7.02594	0.465072	3.10274	0.480032
	754	4.20105	3.89318	4.46662	5.45893	0.712183	4.32306	0.332358	4.89663
	755	4.01154	3.96036	4.34989	6.04512	6.9042	4.29155	3.32747	4.99591
	756	3.69409	4.26849	4.44897	5.7991	7.08917	4.28527	3.65985	0.472429
	757	3.88668	4.14835	4.47157	5.99288	0.696334	4.18787	3.41843	4.6362
	758	3.77198	3.85183	4.22546	5.48178	6.73071	4.22406	3.60337	4.55214
	759	4.18385	0.404122	4.37734	5.26302	6.75027	4.09743	3.30218	4.65816
	760	4.25611	0.403859	4.45855	5.88865	0.702843	4.46042	3.46969	5.18764
	761	3.98296	3.81376	4.58424	4.657	7.00866	4.43627	3.53351	0.473579
	762	3.93692	3.82625	4.32502	5.52044	6.96103	0.407524	3.70485	4.92667
	763	4.00669	3.5285	4.24422	5.38126	7.09827	4.29721	3.34452	4.76081
	764	0.426833	4.01791	4.3288	5.43716	7.1006	4.37058	3.15258	4.59453
	765	0.380456	3.98469	4.25171	5.12525	7.34246	4.44155	3.15715	4.76588
	766	0.401915	4.04394	4.71735	5.13134	7.15827	4.58691	3.44052	4.64902
	767	3.83868	4.01351	4.67086	5.49823	7.02725	0.406882	3.13431	4.83189
	768	4.08478	4.07318	4.53	4.99136	7.07994	3.67245	3.33977	0.479287
	769	4.07686	4.47228	4.38045	4.95022	7.00497	3.59884	3.16135	4.67205
	770	4.35521	4.26659	4.64487	5.23646	7.20135	3.61841	3.34238	4.92321
	771	4.38805	3.83611	4.42519	0.505361	7.18101	4.28562	3.50448	4.78205
	772	4.0898	4.31022	4.61443	0.519422	7.16939	4.28609	3.6202	5.03176
	773	4.82529	4.08763	4.70731	0.561962	6.94365	4.03308	3.42266	4.59764
	774	0.431932	3.88519	0.442685	5.63989	7.07215	4.17095	3.28048	4.79592
	775	0.453545	4.25314	4.6727	0.471675	6.98345	0.408078	3.15366	5.06556
	776	4.33162	4.00728	4.55593	5.1789	0.758149	0.453836	3.04876	4.6619
	777	4.38714	4.2933	4.48034	0.544237	7.29131	0.471918	3.20147	4.94076
	778	4.40832	0.410086	4.69691	5.03006	7.22846	4.97673	3.06538	4.56364
	779	4.56144	4.13535	4.39955	4.97726	0.071993	4.73369	3.18353	4.99465
	780	4.48371	4.25732	4.45987	0.005486	6.73414	3.65449	3.16575	4.80507
	781	4.52161	0.412404	4.38714	4.81074	6.82121	4.23069	3.12084	4.94335
	782	4.83972	4.04858	4.66431	0.507254	7.20444	4.0501	3.56855	4.89886
	783	4.25289	4.13207	4.36619	5.08255	7.31209	4.02885	3.21597	5.06699
	784	0.430681	4.15697	0.415652	4.62107	7.31103	4.73789	3.27234	4.86984
	785	3.96403	4.52872	4.16663	4.98201	6.79046	4.51907	3.11561	4.97053
	786	4.55969	3.86754	4.61843	5.29503	7.11432	3.61739	0.293825	4.84097
	787	4.65499	3.65876	4.29311	5.10191	7.24538	3.18184	3.00843	0.492652
	788	4.17823	3.7931	4.72661	0.510924	0.668529	0.340991	2.99392	4.88671
	789	0.472719	4.38528	4.63622	5.03875	7.18856	4.05891	3.3626	4.58816
	790	4.40776	4.21666	4.63514	5.10345	7.36973	0.359869	3.52038	4.51098
	791	4.44631	3.97298	4.44878	0.491132	7.21569	0.031241	3.32853	4.56123
	792	4.15275	3.76301	4.32566	5.4161	7.26707	3.24615	3.24556	4.78876
	793	3.73545	4.29448	0.426102	5.45066	7.2546	3.46334	3.21663	4.60213
	794	3.97507	4.16181	0.457608	4.88562	7.34864	3.79675	3.30734	4.59731
	795	4.04813	3.85877	4.54586	5.41277	7.55398	3.45015	3.50778	4.40749
	796	3.87432	4.20229	4.6464	5.53518	0.726749	3.00185	3.1466	4.38369
	797	4.63041	3.72934	4.39047	5.6723	7.15803	0.313964	3.19293	4.36365
	798	4.32733	4.05753	4.61223	5.35653	0.712465	3.50919	3.22926	4.47072
	799	0.465654	4.06145	4.24529	5.38654	7.09479	3.64556	3.32993	4.82928
	800	4.70005	4.01184	4.68872	5.42012	7.07239	3.80869	3.48192	0.457999
	801	4.40862	3.98062	4.18379	5.10865	0.681418	4.10142	3.24997	4.35032
	802	4.26582	4.46338	4.05835	5.23958	7.07307	4.01826	3.5201	4.51963
	803	0.453349	4.17847	3.96749	5.84485	7.17308	3.39913	3.56275	4.53449
	804	4.42883	4.25649	3.96808	5.45227	7.01361	3.48047	3.37161	4.55572
	805	4.30009	4.00903	4.04331	5.51836	6.91974	3.95522	3.4892	4.48075
	806	4.09431	3.91329	4.1821	5.20395	6.73503	4.28658	3.32815	4.62802
	807	4.10958	3.70558	4.28318	4.88925	6.86222	0.374354	3.2563	4.62828
	808	4.10328	3.69797	4.2634	5.24832	6.91071	3.91353	3.65276	4.46757
	809	3.86689	0.389748	4.16748	5.01328	7.19862	3.41011	3.71341	0.439181
	810	3.8412	3.88166	4.15101	4.99181	6.99603	3.29744	3.49089	4.56428
	811	4.01371	3.78347	4.2001	5.14077	6.85127	3.99226	3.54407	4.47102
	812	3.88306	4.15122	4.35612	5.08351	6.88132	3.80239	3.47957	4.38077
	813	0.378704	3.64952	4.34533	4.98911	6.83582	0.392588	3.43448	4.50957
	814	4.11843	3.82401	4.29499	5.12144	7.13049	3.75026	0.402521	4.27023
	815	3.88441	3.87162	4.31377	5.38251	6.81865	0.037483	3.5859	4.31151
	816	3.9585	3.82489	4.24192	5.13626	6.79991	3.1789	3.88993	0.431616
	817	4.32363	0.415535	0.425935	5.06942	6.92821	3.41302	0.376813	4.37631
	818	0.448515	4.08699	4.14897	5.18965	6.91877	3.6063	3.84969	4.13687
	819	4.16047	0.397515	4.2883	5.3076	6.8286	3.29082	3.64579	4.49315
	820	4.0093	3.97621	4.33735	0.534126	6.71834	3.21187	3.83673	4.29252
	821	3.82044	0.402567	4.40979	5.36933	6.7614	3.40126	3.74063	4.58764
	822	0.379372	4.17994	4.24959	5.44083	6.88102	3.33038	0.373084	4.52223
	823	3.96933	4.35976	4.37886	5.38821	0.683699	3.56789	3.84981	4.30248
	824	3.79997	4.37512	4.32365	5.04231	6.6091	3.3089	0.393126	4.39337
	825	4.28257	3.90394	4.08457	4.77935	0.670736	3.67687	3.38607	4.44236
	826	4.03019	0.038519	4.38153	5.08122	6.72404	3.53427	0.361716	4.39168
	827	4.02412	3.80217	4.42509	0.051996	6.65558	3.4583	3.42016	4.37647
	828	0.380126	4.19874	4.16739	5.37089	6.78452	3.4494	3.5842	4.38624
	829	4.04306	4.18031	4.31197	5.10172	7.17112	3.3324	3.44717	0.441837
	830	3.6638	4.10105	4.38233	5.25562	6.94787	3.57245	3.60285	0.442429
	831	3.71129	4.29282	4.3555	4.95106	0.717295	3.61423	3.52151	4.50002
	832	3.46661	4.48975	4.57167	4.96312	7.12873	4.10247	3.39146	4.3806
	833	0.395629	4.12928	4.3413	0.483851	6.76829	0.439535	0.331407	4.54133
	834	4.01572	4.32306	0.448658	5.10491	6.92877	3.64889	3.59965	4.36383
	835	4.0291	4.03937	4.53709	5.20352	6.92996	3.5305	3.52934	4.41037
	836	0.430865	0.406464	4.60066	5.16275	0.680704	3.82397	3.50528	0.456083
	837	3.99431	3.6586	4.63715	5.01597	7.16219	3.86391	3.51443	4.50423
	838	3.96963	3.69168	0.452002	5.21783	6.99688	3.67506	3.59346	4.51856
	839	3.9923	3.68995	4.24771	4.95355	7.04687	3.8811	3.60451	4.52075
	840	3.91235	3.89996	4.36355	5.24294	7.43757	5.17231	0.352472	4.47299
	841	3.99575	4.05724	4.3772	4.90653	0.754297	3.46411	3.49971	4.61712
	842	4.13093	3.98901	4.3945	5.16358	6.83127	4.98907	3.45286	4.49145
	843	3.87677	3.68491	4.22697	0.535973	6.77734	3.6373	0.346218	0.453785
	844	0.419559	3.64686	4.32539	5.58041	6.96216	3.76885	3.38848	4.7333
	845	4.0779	3.98375	4.29366	5.41816	0.718076	4.24211	3.78248	4.55036
	846	3.8575	4.00741	4.41722	5.20202	0.692206	5.16437	3.5297	4.40968
	847	3.90634	4.25714	4.72815	5.06534	7.12265	4.37921	3.46903	4.27393
	848	3.63513	4.30769	4.27335	5.20763	0.718406	3.98768	3.65992	4.24211
	849	3.81013	4.10095	4.13473	4.84882	7.21959	4.44631	3.53268	4.2783
	850	3.75249	3.91814	4.4176	4.86838	7.23981	3.53938	3.43709	4.36927
	851	3.71024	4.09718	4.39424	4.94406	7.05888	0.384622	3.5501	4.11813
	852	4.12085	3.94515	4.3115	5.03453	0.713671	3.73436	3.25044	4.27605
	853	4.03098	3.71517	0.044968	4.9612	7.17393	4.05403	3.50569	4.05611
	854	3.72515	3.95172	4.59078	5.05733	7.33714	0.003226	3.53748	4.13758
	855	3.83101	3.75644	4.35968	4.98713	7.32208	0.338331	3.59905	4.26816
	856	3.99238	3.89565	4.39216	5.34295	7.27956	3.64405	3.55128	4.1579
	857	3.74023	4.15729	4.45573	5.35633	7.23882	3.80853	3.64021	4.14869
	858	3.68581	4.57008	4.95486	5.07217	7.21564	4.13052	3.66253	3.9926
	859	3.69101	4.1321	4.64682	5.36439	7.12106	3.78606	4.02413	4.32088
	860	3.643	3.93668	4.2987	0.541489	7.06808	4.05297	0.352625	4.20937
	861	3.50788	4.1867	4.32946	5.32529	6.88269	3.87074	3.94445	4.28296
	862	3.79703	4.21026	4.53289	5.45673	0.727152	3.24981	3.43713	4.30962
	863	3.9175	4.42905	4.67562	5.12492	7.07055	3.7414	3.49187	4.18353
	864	3.7023	4.15008	4.61218	5.05988	6.70543	3.82627	3.789	4.18695
	865	4.12167	4.30995	4.85711	5.66348	0.702177	4.77486	3.90567	3.69776
	866	3.93306	4.18201	4.42062	5.7412	6.9723	3.95986	3.73105	4.08553
	867	3.89138	3.93027	4.63219	5.16476	7.08321	3.66593	3.94839	4.10356
	868	3.81875	4.23344	4.79212	0.559213	7.0268	3.66153	3.69571	3.93011
	869	3.61953	4.20897	4.55724	5.18698	6.82246	0.377865	3.4698	4.21341
	870	4.11157	4.33681	4.75612	5.54988	6.7123	3.75986	3.91932	3.97046
	871	3.94134	4.14419	4.59998	5.37031	6.95372	3.66732	3.53	4.19792
	872	3.97078	4.04589	5.15188	5.49559	7.12422	0.392907	3.55997	3.99866
	873	3.79728	4.37974	5.07459	5.7561	7.22415	4.54282	3.62733	0.419628
	874	3.72587	0.421502	4.73558	5.11717	7.27608	3.75881	3.45982	3.85879
	875	3.59382	4.20255	4.30997	5.42861	7.20229	3.41309	3.62168	3.85347
	876	3.69302	3.90686	4.25482	5.27504	7.25834	0.355633	3.77261	0.402942
	877	3.89123	4.1612	4.46449	5.21119	7.40335	0.003461	3.84014	3.76993
	878	3.896	4.58151	4.29537	5.2276	6.82158	3.71445	3.53032	0.374751
	879	3.79093	4.00244	4.48276	5.08677	6.94229	3.81173	3.59791	3.53769
	880	3.70194	4.31397	4.33355	5.04621	7.42226	3.87321	3.69115	3.87916
	881	3.71433	3.91878	4.36848	5.27385	7.49315	3.73445	0.361999	3.59954
	882	3.80627	4.19162	4.47593	5.19255	7.37913	3.89843	3.72707	4.03759
	883	3.76896	4.14227	4.63177	0.527232	7.51801	0.351507	3.57806	3.875
	884	3.76361	4.37481	4.17875	5.38806	7.24132	4.37988	3.35363	3.68362
	885	0.354815	3.91572	0.444454	5.10412	7.32219	3.83508	3.18694	0.352844
	886	0.365138	3.82672	4.32825	5.12936	7.38211	3.98154	3.41093	4.00414
	887	3.78016	4.0515	4.45573	5.40624	6.9761	4.16793	3.28428	3.78369
	888	3.76608	3.96728	4.38835	5.19053	7.08164	3.61321	3.43975	3.74744
	889	0.374304	0.040514	4.43357	4.8679	7.35377	3.56235	0.362016	3.68414
	890	3.60508	4.10425	4.44245	5.13725	7.4611	3.19069	3.55921	0.382937
	891	3.63759	4.20189	4.36432	5.18705	0.761263	3.43908	3.69535	3.85436
	892	3.73006	4.42175	4.13339	5.17169	7.21601	4.06794	3.70127	0.381772
	893	3.7155	0.398348	4.38903	5.24363	7.40874	3.72919	3.61541	4.09078
	894	3.6743	3.96412	4.24628	5.16964	7.24626	3.49315	3.64818	4.05183
	895	0.366951	4.38095	4.38181	5.27663	6.96212	3.13495	3.86559	3.94239
	896	3.7468	3.97445	4.39096	4.91078	6.70206	3.44319	3.66676	3.99689
	897	3.95669	3.94594	4.28845	5.34627	6.98535	3.17273	0.364926	3.76561
	898	4.03045	0.403995	4.29517	5.31284	7.00222	3.88496	3.70083	3.65806
	899	3.83021	4.08977	4.23874	4.96408	7.31686	3.72256	3.71606	3.51311
	900	3.99945	0.418161	4.19095	5.05879	7.46227	3.42884	3.52849	3.45832
	901	3.75563	4.46241	3.92328	5.07434	7.39612	3.92019	3.57327	3.38179
	902	0.038502	3.93665	4.18843	5.42746	7.23659	3.73274	3.61527	3.45232
	903	3.95194	4.22306	4.04493	5.00096	7.16725	3.62369	3.79729	3.26998
	904	4.05434	3.9013	4.17036	0.499745	7.0037	3.41612	3.50791	3.50711
	905	4.21807	4.41526	4.14974	5.26015	6.88357	3.58373	3.52209	3.62869
	906	3.86417	4.13255	4.29765	5.05209	6.71687	0.364066	3.36683	3.34799
	907	4.11814	4.43386	4.04101	5.23668	6.88829	3.62928	3.55292	3.69176
	908	3.89676	5.00068	4.0903	0.521934	0.701396	0.037475	3.28291	3.30066
	909	3.94379	4.21926	4.24467	5.39866	7.25739	3.34255	3.21324	3.50378
	910	3.94618	0.460306	4.01982	5.14368	6.92485	3.49306	3.40283	3.74599
	911	3.80718	4.24411	3.9624	5.10318	7.08328	3.83965	3.31628	3.5101
	912	4.13043	3.84859	4.18365	5.33501	6.89731	4.0806	3.38074	3.59168
	913	0.394471	4.18455	4.28524	5.43206	6.89313	3.49961	3.5492	3.72633
	914	3.91381	3.85914	4.44098	5.24046	6.88183	3.655	3.23788	3.77747
	915	3.84391	3.9657	4.21297	5.22655	7.08067	3.61115	3.41098	3.77862
	916	3.78486	3.97789	4.09834	5.09028	0.693444	3.88272	3.22184	3.62674
	917	3.64806	4.28271	4.60915	5.37637	7.34652	3.72688	3.36564	3.61823
	918	4.05907	4.26298	4.45304	5.35256	7.31623	3.56482	3.17567	3.53463
	919	4.02645	4.63	4.31434	5.11339	7.41072	3.61235	3.29001	3.61544
	920	3.96599	4.09983	4.18044	4.94698	7.76682	0.354546	3.11116	3.476
	921	3.85806	3.97656	4.01434	5.28003	0.701218	3.38865	3.39248	3.57729
	922	3.49552	4.01562	4.50228	5.22356	6.95981	3.83979	3.35442	3.64739
	923	3.75078	4.0718	4.25481	0.518735	6.79111	3.58077	3.41343	3.78894
	924	3.85519	3.99202	4.44128	5.13703	6.7286	3.69882	3.4077	3.79509
	925	3.81529	4.3926	4.30887	5.26249	6.75234	0.363735	3.32467	3.84538
	926	0.369244	4.33254	4.44135	5.04634	6.7631	3.84992	3.23147	3.84645
	927	3.86208	4.54004	4.17802	5.30061	7.03143	3.55619	3.39086	3.63915
	928	3.88245	0.439555	4.30281	4.97206	0.671847	0.386936	0.336623	3.88914
	929	3.99552	4.35824	4.32894	4.97052	6.86617	3.82391	3.32621	3.68794
	930	3.85619	4.3566	4.23179	4.38149	6.50833	3.87038	3.37803	0.374448
	931	3.87069	4.0552	4.17889	0.470016	6.72651	3.57074	3.3177	3.65762
	932	4.14976	4.17061	4.21777	4.85872	6.74651	3.60677	3.42712	4.00984
	933	3.86959	0.403857	4.32806	4.76854	6.65527	4.02914	3.51783	0.381659
	934	3.85873	4.07376	4.1691	0.518833	6.65204	3.89672	3.32966	3.77746
	935	3.97463	4.25986	4.02691	5.31929	6.92725	3.36066	3.32871	4.2994
	936	3.88999	4.19318	4.07565	0.543125	6.46771	3.99195	3.44238	4.03642
	937	3.99279	4.49869	4.10317	5.33867	7.05511	3.77236	3.63038	3.93608
	938	4.34133	4.65315	4.20253	5.28255	6.84981	3.84756	3.20619	3.82091
	939	3.95928	4.40581	3.81617	5.37123	0.065658	3.7327	3.53595	3.88882
	940	4.0231	0.443861	3.98134	5.6232	7.0206	4.2513	3.54662	3.89444
	941	3.69842	4.37953	3.95148	5.30333	0.647558	4.08242	3.24798	3.65571
	942	3.60948	4.50918	3.94808	5.19492	6.89578	4.04304	3.62544	3.61738
	943	3.8489	4.24498	3.97519	5.17847	7.11359	3.76415	3.43824	0.376941
	944	0.406559	4.28574	3.9169	0.533207	6.74756	4.00195	3.56476	3.61602
	945	3.84721	4.2108	3.92012	0.554862	6.8643	3.90003	3.511	3.49845
	946	3.72229	4.13773	4.00936	5.80173	6.98756	4.33183	3.49194	3.52901
	947	4.10651	4.10816	4.58817	5.6152	6.90954	0.390648	0.331104	3.47129
	948	3.86091	3.957	4.02873	5.49007	6.95809	3.92755	3.26882	3.45614
	949	3.74532	4.47792	4.11704	5.33592	7.44943	3.6676	3.30741	3.57784
	950	3.90259	4.30506	4.11799	5.33403	7.38099	3.48898	3.27004	3.50757
	951	3.70902	4.49836	4.26104	5.33996	6.88297	3.58041	3.37857	3.42794
	952	3.83265	4.57115	4.20294	5.29304	7.05031	0.414841	3.39697	3.55024
	953	4.00917	4.30266	4.05903	5.49801	6.97821	3.87157	3.37744	3.82171
	954	3.72573	4.35321	4.06593	0.565601	7.37024	3.80931	0.352246	3.52605
	955	3.75713	4.09816	4.12334	5.16417	7.16796	0.382097	3.30756	3.3779
	956	3.53975	4.19507	4.12563	5.34195	0.720398	3.93088	3.38448	3.34568
	957	3.88457	4.32238	4.26653	5.1622	7.23496	3.99106	3.41511	3.37086
	958	3.6074	4.32017	4.07202	5.39534	7.03113	4.32204	3.4572	3.52517
	959	3.96587	4.54666	4.12503	5.55687	0.725116	4.13809	3.43649	3.43547
	960	3.66161	4.20904	0.407813	5.54249	7.42389	4.53672	3.25515	3.61178
	961	3.4564	4.33765	4.17395	5.66189	7.39407	3.98826	0.340438	3.21401
	962	3.42219	4.21264	3.8771	5.39939	0.745501	4.43943	3.44721	3.62287
	963	3.47765	3.98574	4.22056	5.4589	7.59927	4.10862	3.33158	3.67646
	964	3.73302	4.08259	4.04695	5.40545	7.5985	4.05353	3.37944	3.28979
	965	3.41859	4.21987	4.2887	5.6338	7.78168	4.18996	3.34445	3.79929
	966	0.359039	3.96827	4.02146	0.533658	7.21336	3.70318	3.31543	3.66057
	967	3.62288	4.46891	4.14362	0.550899	7.06873	3.62247	3.60891	3.55916
	968	3.72576	4.09807	4.25324	5.26975	7.83459	3.71824	3.61909	3.50128
	969	3.90572	4.15392	0.004376	5.30531	7.19782	3.74631	3.46548	3.49997
	970	3.78443	4.64292	4.01183	5.5733	8.19292	3.9172	3.4716	3.45928
	971	3.87552	4.62743	4.13414	5.13675	7.50249	4.17729	3.36893	3.50802
	972	4.13413	3.77603	4.01821	5.35746	7.94653	3.82843	3.50583	3.34398
	973	3.94668	4.73663	3.91903	5.22828	7.46988	3.95092	3.19754	3.37055
	974	4.05246	3.96415	4.11896	5.19031	7.71432	3.67337	3.43241	3.4891
	975	3.99112	4.20729	0.397731	5.19592	7.38947	3.77295	3.54691	3.41576
	976	3.91429	3.82897	3.96183	5.17102	7.57327	0.415474	3.42724	3.53142
	977	4.1531	0.436786	4.00441	4.97286	6.94005	0.399951	3.47487	0.362886
	978	3.76267	4.57486	4.24331	0.052985	7.3331	3.8218	3.50558	3.43855
	979	3.80015	4.04335	3.8442	5.31288	7.57432	3.68501	3.40906	3.48574
	980	3.94741	3.93071	4.04169	5.15515	7.22866	4.08767	3.57729	3.29349
	981	4.01837	4.18481	4.05413	0.514571	0.750739	3.5654	3.11578	3.20225
	982	3.79675	3.79468	4.17715	5.56367	7.90467	3.5641	3.26829	3.33369
	983	3.94556	4.22607	4.18624	5.44504	7.14732	3.61857	3.65884	0.337866
	984	3.8984	4.12716	4.12559	5.27382	7.36184	3.43916	0.338156	3.60373
	985	3.81532	4.42552	4.31695	5.50524	7.25586	3.26978	0.315345	3.4259
	986	3.88202	4.06679	4.15159	5.39294	7.43005	3.42213	3.45524	3.59178
	987	3.70592	0.434106	3.94436	5.44025	6.74016	3.5728	3.42854	3.33251
	988	3.8873	4.71353	4.22517	5.17559	7.14982	0.377707	3.23813	3.64463
	989	3.37335	4.59486	4.14879	5.15588	7.79328	3.95681	3.24379	3.52673
	990	3.3896	0.445027	0.429177	5.22204	7.45024	3.68999	3.44512	3.58595
	991	0.039323	4.15088	4.26041	5.33718	7.44303	0.329652	0.329119	3.41075
	992	3.70017	3.66818	4.16449	5.50663	7.37429	3.3078	3.47942	3.39955
	993	3.70573	3.94877	4.44051	5.41143	7.11592	3.40905	0.341768	3.4043
	994	3.66055	0.444008	4.2543	5.3994	6.91855	3.31931	3.42787	3.67925
	995	3.55448	0.471737	4.03839	5.42634	7.55617	3.251	0.347637	3.50539
	996	4.30233	4.16047	3.9208	5.59522	7.108	3.31047	0.373425	3.45719
	997	3.96621	3.85096	4.09292	5.39969	7.03404	3.1135	3.28312	3.4516
	998	4.01993	4.31305	4.19627	5.43587	7.28004	3.13958	0.345839	3.60282
	999	3.95544	4.59839	4.33476	5.44177	7.50848	3.45976	3.3684	4.01736
