# Supplementary material for: Alternative molecular mechanisms for force transmission at adherens junctions via β-catenin-vinculin interaction
Source: Nat Commun. 2024 Jul 5;15:5608. doi: 10.1038/s41467-024-49850-5 (PMC11226457; doi:10.1038/s41467-024-49850-5)
Supplement: Supplementary file 19 — Supplementary Data 2 [file 41467_2024_49850_MOESM19_ESM.xlsx]

## Sheet: Sheet1
Vinculin/α-catenin
Energy Component			Average			Std. Dev.			Std. Err. Of mean
VDWAALS			-199.784			13.3095			1.3309
EEL			-37.8159			17.577			1.7577
EPB			48.7076			16.1343			1.6134
ENPOLAR			-158.062			8.2976			0.8298
EDISPER			283.779			13.4117			1.3412
DELTA G gas			-237.6			25.1265			2.5127
DELTA G solv			174.425			19.3438			1.9344
DELTA TOTAL			-63.1755			9.5759			0.9576
Vinculin/β-catenin
Energy Component		Average			Std. Dev.			Std. Err. Of mean
VDWAALS		-128.801			12.0667			1.2067
EEL		49.2602			8.7772			0.8777
EPB		-29.4993			8.4622			0.8462
ENPOLAR		-94.5373			8.3908			0.8391
EDISPER		174.676			14.0384			1.4038
DELTA G gas		-79.5409			16.0931			1.6093
DELTA G solv		50.6393			12.0039			1.2004
DELTA TOTAL		-28.9015			6.7309			0.6731
Vinculin(A50I)/α-catenin
Energy Component		Average			Std. Dev.			Std. Err. Of mean
VDWAALS		-207.273			19.997			1.9997
EEL		-26.4469			16.1027			1.6103
EPB		39.1565			14.1889			1.4189
ENPOLAR		-159.57			12.59			1.259
EDISPER		288.122			19.8021			1.9802
DELTA G gas		-233.72			26.9499			2.695
DELTA G solv		167.708			18.2103			1.821
DELTA TOTAL		-66.0113			13.1273			1.3127
Vinculin(A50I)/β-catenin
Energy Component		Average			Std. Dev.			Std. Err. Of mean
VDWAALS		-110.585			9.6786			0.9679
EEL		40.6263			11.8861			1.1886
EPB		-25.3393			11.09			1.109
ENPOLAR		-83.5408			6.9288			0.6929
EDISPER		153.349			11.4346			1.1435
DELTA G gas		-69.9586			15.0992			1.5099
DELTA G solv		44.469			11.8278			1.1828
DELTA TOTAL		-25.4896			7.3484			0.7348
Vinculin/α-catenin(L344P)
Energy Component		Average			Std. Dev.			Std. Err. Of mean
VDWAALS		-123.235			9.1793			0.9179
EEL		22.8723			18.1423			1.8142
EPB		-13.1189			16.2603			1.626
ENPOLAR		-92.7839			6.6798			0.668
EDISPER		171.919			9.5016			0.9502
DELTA G gas		-100.363			21.0389			2.1039
DELTA G solv		66.0159			18.1985			1.8198
DELTA TOTAL		-34.3468			7.1111			0.7111
Vinculin/β-catenin(M8P)
Energy Component		Average			Std. Dev.			Std. Err. Of mean
VDWAALS		-121.176			11.3294			1.1329
EEL		45.7289			8.5201			0.852
EPB		-28.1866			7.6737			0.7674
ENPOLAR		-92.4066			7.6386			0.7639
EDISPER		170.362			11.1154			1.1115
DELTA G gas		-75.4468			14.7119			1.4712
DELTA G solv		49.7684			9.1293			0.9129
DELTA TOTAL		-25.6784			8.3282			0.8328
Vinculin/α-catenin_β-catenin
Energy Component		Average			Std. Dev.			Std. Err. Of mean
VDWAALS		-105.392			8.3207			0.8321
EEL		17.0245			8.6055			0.8606
EPB		-9.2046			7.6083			0.7608
ENPOLAR		-84.2616			4.9991			0.4999
EDISPER		153.584			6.1648			0.6165
DELTA G gas		-88.3677			11.8975			1.1898
DELTA G solv		60.118			7.9007			0.7901
DELTA TOTAL		-28.2497			7.5654			0.7565
Vinculin/ β-catenin_ α-catenin
Energy Component		Average			Std. Dev.			Std. Err. Of mean
VDWAALS		-207.533			11.6438			1.1644
EEL		8.4874			19.2921			1.9292
EPB		7.7247			16.2658			1.6266
ENPOLAR		-167.673			7.3046			0.7305
EDISPER		300.535			10.1807			1.0181
DELTA G gas		-199.045			20.0082			2.0008
DELTA G solv		140.586			16.6422			1.6642
DELTA TOTAL		-58.4592			9.692			0.9692
