# Supplementary material for: Alternative molecular mechanisms for force transmission at adherens junctions via β-catenin-vinculin interaction
Source: Nat Commun. 2024 Jul 5;15:5608. doi: 10.1038/s41467-024-49850-5 (PMC11226457; doi:10.1038/s41467-024-49850-5)
Supplement: Supplementary file 21 — Source Data [file 41467_2024_49850_MOESM21_ESM.zip]

Archive with 1 entries (1 files):
- Source file.xlsx
