# Supplementary material for: Alternative molecular mechanisms for force transmission at adherens junctions via β-catenin-vinculin interaction
Source: Nat Commun. 2024 Jul 5;15:5608. doi: 10.1038/s41467-024-49850-5 (PMC11226457; doi:10.1038/s41467-024-49850-5)
Supplement: Supplementary file 21 — Source Data [file 41467_2024_49850_MOESM21_ESM.zip › Source file.xlsx]

## Sheet: Figure 1G
Figure 1G
	vinculin/a-catenin
|	Run
|	GB
idecomp	=
Energy	Decomposition
DELTAS:
Total	Energy
Residue	Location
	Err.
PRO	1	0.12058
VAL	2	0.04978
PHE	3	-0.05299
HID	4	0.05166
THR	5	0.132342
ARG	6	0.172551
THR	7	0.00842242
ILE	8	-0.540086
GLU	9	-0.1138
SER	10	0.275565
ILE	11	-3.9682
LEU	12	-1.65405
GLU	13	-0.10792
PRO	14	-1.58297
VAL	15	-3.08858
ALA	16	-0.13563
GLN	17	0.257662
GLN	18	-1.7121
ILE	19	-0.996799
SER	20	0.0707
HID	21	0.0420228
LEU	22	-2.08504
VAL	23	-0.02959
ILE	24	-0.00043
MET	25	-1.09929
HID	26	-0.295744
GLU	27	0.09733
GLU	28	0.14732
GLY	29	0.04621
GLU	30	0.386987
VAL	31	-1.16589
ASP	32	0.13603
GLY	33	0.04254
LYS	34	0.112778
ALA	35	0.132525
ILE	36	-1.37744
PRO	37	-1.46359
ASP	38	0.344255
LEU	39	-2.44104
THR	40	-0.00438
ALA	41	0.10234
PRO	42	-1.27748
VAL	43	-0.951272
ALA	44	-0.00551
ALA	45	-0.0271388
VAL	46	-2.99988
GLN	47	-0.02048
ALA	48	0.0689905
ALA	49	-1.37348
VAL	50	-1.03932
SER	51	0.08874
ASN	52	-2.21197
LEU	53	-3.40291
VAL	54	-0.10783
ARG	55	0.56352
VAL	56	-3.36012
GLY	57	-0.4603
LYS	58	0.21706
GLU	59	-4.61097
THR	60	-1.37745
VAL	61	-0.14538
GLN	62	0.183929
THR	63	-2.9524
THR	64	-0.854928
GLU	65	0.00112854
ASP	66	-0.148875
GLN	67	0.099406
ILE	68	0.03386
LEU	69	-0.0026563
LYS	70	0.41054
ARG	71	0.08889
ASP	72	0.08968
MET	73	-0.25508
PRO	74	-0.02467
PRO	75	0.00565
ALA	76	0.06739
PHE	77	-0.242499
ILE	78	0.00657
LYS	79	0.25542
VAL	80	0.00709361
GLU	81	0.0411
ASN	82	0.07937
ALA	83	0.11446
CYS	84	-0.16628
THR	85	0.03869
LYS	86	0.17457
LEU	87	-0.704231
VAL	88	-0.02593
GLN	89	0.06434
ALA	90	0.04548
ALA	91	-0.00782101
GLN	92	0.05998
MET	93	0.03353
LEU	94	-0.278856
GLN	95	0.04315
SER	96	0.02675
ASP	97	0.0968
PRO	98	-0.0405075
TYR	99	0.01692
SER	100	0.01402
VAL	101	-0.01079
PRO	102	-0.00364
ALA	103	-0.08442
ARG	104	-1.18004
ASP	105	0.0865347
TYR	106	-0.02783
LEU	107	-1.84541
ILE	108	-0.954363
ASP	109	0.03524
GLY	110	0.05204
SER	111	-0.625138
ARG	112	0.01336
GLY	113	0.12063
ILE	114	-1.17256
LEU	115	-0.83591
SER	116	0.00913
GLY	117	0.10719
THR	118	-1.01542
SER	119	-0.03833
ASP	120	-0.01621
LEU	121	-0.649628
LEU	122	-1.59956
LEU	123	-0.02917
THR	124	0.1097
PHE	125	-2.14695
ASP	126	-0.126601
GLU	127	0.0458
ALA	128	0.0872539
GLU	129	-2.69931
VAL	130	-0.0484
ARG	131	0.28368
LYS	132	0.960538
ILE	133	-0.122787
ILE	134	-0.02858
ARG	135	-0.252805
VAL	136	-1.59615
CYS	137	-0.05303
LYS	138	0.140926
GLY	139	-0.538391
ILE	140	-0.913124
LEU	141	-0.0034
GLU	142	0.408303
TYR	143	-1.31887
LEU	144	-0.03198
THR	145	0.0536348
VAL	146	-0.322037
ALA	147	0.00221
GLU	148	0.0372
VAL	149	-0.0338209
VAL	150	-0.0429124
GLU	151	0.0285851
THR	152	-0.0265472
MET	153	0.00085
GLU	154	-0.185376
ASP	155	-0.624636
LEU	156	-0.08388
VAL	157	-0.188204
THR	158	-1.31076
TYR	159	-0.478492
THR	160	0.08586
LYS	161	0.0103385
ASN	162	0.019573
LEU	163	-0.206264
GLY	164	0.03935
PRO	165	-0.34218
GLY	166	-0.41884
MET	167	-0.11757
THR	168	0.121997
LYS	169	0.573322
MET	170	-0.128687
ALA	171	-0.00453
LYS	172	0.223753
MET	173	-0.34028
ILE	174	-0.02374
ASP	175	0.07765
GLU	176	0.465267
ARG	177	0.336591
GLN	178	0.04465
GLN	179	0.177257
GLU	180	-1.71052
LEU	181	0.0222
THR	182	0.0088
HID	183	0.02314
GLN	184	0.00245
GLU	185	0.00461
HID	186	0.0252
ARG	187	0.05068
VAL	188	-0.00039
MET	189	0.00719
LEU	190	0.01998
VAL	191	-0.00028
ASN	192	0.00427
SER	193	0.02183
MET	194	0.0034
ASN	195	0.00544
THR	196	0.01263
VAL	197	0.03738
LYS	198	0.03628
GLU	199	0.00889
LEU	200	0.01655
LEU	201	0.0125
PRO	202	-0.01293
VAL	203	0.00795
LEU	204	0.02992
ILE	205	-0.00985
SER	206	0.00484
ALA	207	0.01249
MET	208	0.00522
LYS	209	0.02573
ILE	210	0.00063
PHE	211	0.0039
VAL	212	0.0131
THR	213	0.00386
THR	214	0.0052
LYS	215	0.03896
ASN	216	0.0148
SER	217	0.00248
LYS	218	0.00388
ASN	219	0.00135
GLN	220	-0.00026
GLY	221	0.0001
ILE	222	-8e-05
GLU	223	-0.00273
GLU	224	-0.00129
ALA	225	0.0027
LEU	226	-0.00054
LYS	227	0.00138
ASN	228	0.00607
ARG	229	0.06987
ASN	230	0.00399
PHE	231	0.00129
THR	232	0.01398
VAL	233	0.00185
GLU	234	0.00703
LYS	235	0.01566
MET	236	0.01606
SER	237	0.00522
ALA	238	0.00314
GLU	239	0.02225
ILE	240	0.00618
ASN	241	0.01302
GLU	242	0.00245
ILE	243	0.03225
ILE	244	-0.0065
ARG	245	0.00783
VAL	246	0.02153
LEU	247	0.03187
GLN	248	0.0353
LEU	249	0.00417
THR	250	0.01337
SER	251	0.01695
LEU	252	0.181297
GLU	253	0.200913
GLU	254	0.0777962
ARG	255	-2.55493
LEU	256	-1.87498
GLU	257	0.110758
SER	258	0.258091
ILE	259	-1.70542
ILE	260	-1.53738
SER	261	0.204192
GLY	262	0.216484
ALA	263	-1.11247
ALA	264	-1.58001
LEU	265	-4.1138
MET	266	-1.13141
ALA	267	-0.0696571
ASP	268	0.0551549
SER	269	-0.143816
SER	270	-0.70123
CYS	271	0.0793641
THR	272	-0.0823192
ARG	273	-5.22392
ASP	274	0.88617
ASP	275	0.450178
ARG	276	-5.9241
ARG	277	-8.9162
GLU	278	0.677833
ARG	279	-6.19107
ILE	280	-5.87281
VAL	281	-2.54439
ALA	282	-0.161561
GLU	283	-1.03166
CYS	284	-2.49644
ASN	285	-1.36012
ALA	286	-0.0410513
VAL	287	-4.03523
ARG	288	-2.14133
GLN	289	0.45019
ALA	290	-0.797034
LEU	291	-4.63584
GLN	292	-2.81131
ASP	293	0.791744
LEU	294	-4.45696
LEU	295	-4.07098
SER	296	-0.763304
GLU	297	0.54162
TYR	298	-2.92387
MET	299	-3.83034
GLY	300	-0.0654833
ASN	301	0.273611
ALA	302	0.514905
idecomp	=
Energy	Decomposition
DELTAS:
Total	Energy
Residue	Location
	Err.
PRO	1	-13.6255
VAL	2	-0.21833
PHE	3	0.09622
HID	4	-0.00861
THR	5	0.49385
ARG	6	-14.5476
THR	7	0.42307
ILE	8	-0.29343
GLU	9	13.5767
SER	10	-0.555
ILE	11	-5.94751
LEU	12	-1.74491
GLU	13	15.9954
PRO	14	-0.72119
VAL	15	-2.48361
ALA	16	0.26901
GLN	17	0.11696
GLN	18	-7.44443
ILE	19	-0.71035
SER	20	-0.32691
HID	21	-1.2334
LEU	22	-2.39985
VAL	23	-0.13047
ILE	24	-0.41427
MET	25	-1.22814
HID	26	-0.84363
GLU	27	17.7039
GLU	28	20.1304
GLY	29	0.12372
GLU	30	29.1605
VAL	31	-0.746
ASP	32	22.5231
GLY	33	-0.22055
LYS	34	-35.9697
ALA	35	1.7499
ILE	36	-3.80888
PRO	37	-3.47616
ASP	38	34.0538
LEU	39	-1.99094
THR	40	-0.39542
ALA	41	-1.06058
PRO	42	-2.95906
VAL	43	-1.01014
ALA	44	-0.84355
ALA	45	-1.64767
VAL	46	-3.42936
GLN	47	-0.23362
ALA	48	-0.54994
ALA	49	-1.40663
VAL	50	-1.28887
SER	51	-1.46325
ASN	52	-9.65901
LEU	53	-4.86955
VAL	54	-1.17855
ARG	55	-19.9238
VAL	56	-5.87307
GLY	57	-1.96375
LYS	58	-11.959
GLU	59	-22.4928
THR	60	-3.16249
VAL	61	-0.46194
GLN	62	-0.22336
THR	63	-4.78179
THR	64	-1.39265
GLU	65	8.45431
ASP	66	8.95594
GLN	67	-0.38193
ILE	68	0.0596
LEU	69	0.2663
LYS	70	-8.45373
ARG	71	-10.3693
ASP	72	10.8652
MET	73	-0.22848
PRO	74	0.34569
PRO	75	0.31356
ALA	76	0.47134
PHE	77	0.43103
ILE	78	0.40376
LYS	79	-13.6791
VAL	80	0.17656
GLU	81	17.2437
ASN	82	0.4566
ALA	83	0.29061
CYS	84	0.66232
THR	85	0.38345
LYS	86	-16.8447
LEU	87	-0.67066
VAL	88	0.36564
GLN	89	0.16476
ALA	90	-0.10284
ALA	91	-0.04762
GLN	92	-0.4429
MET	93	-0.19483
LEU	94	-0.57258
GLN	95	-1.09299
SER	96	-0.06864
ASP	97	20.3759
PRO	98	0.45656
TYR	99	0.10513
SER	100	0.49292
VAL	101	0.4665
PRO	102	0.27457
ALA	103	0.12369
ARG	104	-29.6125
ASP	105	19.1666
TYR	106	-0.16994
LEU	107	-2.16172
ILE	108	-0.80707
ASP	109	17.9608
GLY	110	-0.63776
SER	111	-0.62942
ARG	112	-19.2005
GLY	113	-0.48507
ILE	114	-1.96849
LEU	115	-1.19079
SER	116	-0.43473
GLY	117	-0.5379
THR	118	-1.24636
SER	119	-0.53693
ASP	120	12.4079
LEU	121	-1.78341
LEU	122	-2.64157
LEU	123	-0.57844
THR	124	-0.44264
PHE	125	-3.15504
ASP	126	4.86281
GLU	127	10.0987
ALA	128	0.54364
GLU	129	-14.9883
VAL	130	0.31486
ARG	131	-9.17369
LYS	132	-14.8129
ILE	133	0.80143
ILE	134	0.36859
ARG	135	-18.246
VAL	136	-1.54153
CYS	137	-0.12357
LYS	138	-13.5726
GLY	139	-1.90982
ILE	140	-1.36053
LEU	141	-0.44064
GLU	142	12.6933
TYR	143	-2.52834
LEU	144	-0.38575
THR	145	-0.49666
VAL	146	-0.81507
ALA	147	-0.28954
GLU	148	7.93106
VAL	149	-0.47625
VAL	150	0.18762
GLU	151	5.85823
THR	152	-0.24102
MET	153	0.13414
GLU	154	3.31528
ASP	155	-2.76369
LEU	156	0.21965
VAL	157	0.37102
THR	158	-0.45486
TYR	159	0.30372
THR	160	0.39134
LYS	161	-18.175
ASN	162	-0.38761
LEU	163	0.32588
GLY	164	0.04057
PRO	165	-0.36539
GLY	166	-0.15084
MET	167	0.00839
THR	168	-0.57397
LYS	169	-34.4143
MET	170	-0.39557
ALA	171	-0.28247
LYS	172	-19.8769
MET	173	-1.38297
ILE	174	-0.40324
ASP	175	14.4716
GLU	176	12.7276
ARG	177	-6.5543
GLN	178	-0.1822
GLN	179	0.60122
GLU	180	-5.11166
LEU	181	0.11115
THR	182	-0.05963
HID	183	-0.01007
GLN	184	-0.04558
GLU	185	11.6681
HID	186	-0.00552
ARG	187	-12.6706
VAL	188	-0.00232
MET	189	0.00556
LEU	190	0.03445
VAL	191	0.02832
ASN	192	0.03975
SER	193	-0.04075
MET	194	0.06203
ASN	195	0.11184
THR	196	-0.06386
VAL	197	-0.13656
LYS	198	-13.1655
GLU	199	10.6263
LEU	200	-0.15888
LEU	201	-0.27029
PRO	202	-0.12719
VAL	203	-0.14533
LEU	204	-0.28019
ILE	205	-0.26295
SER	206	-0.14306
ALA	207	-0.16584
MET	208	-0.21857
LYS	209	-8.96335
ILE	210	-0.1063
PHE	211	-0.07181
VAL	212	-0.10132
THR	213	-0.10952
THR	214	-0.04683
LYS	215	-6.19524
ASN	216	-0.03247
SER	217	-0.03954
LYS	218	-6.52903
ASN	219	0.03095
GLN	220	0.01796
GLY	221	0.0276
ILE	222	0.05757
GLU	223	6.72731
GLU	224	7.1243
ALA	225	0.09841
LEU	226	0.11578
LYS	227	-7.23688
ASN	228	0.19787
ARG	229	-7.1955
ASN	230	0.15199
PHE	231	0.12083
THR	232	0.16529
VAL	233	0.20382
GLU	234	8.94862
LYS	235	-9.1871
MET	236	0.14962
SER	237	0.22549
ALA	238	0.08988
GLU	239	10.607
ILE	240	0.02391
ASN	241	0.17592
GLU	242	10.4752
ILE	243	-0.14746
ILE	244	-0.08362
ARG	245	-10.449
VAL	246	-0.04749
LEU	247	-0.17762
GLN	248	-0.05263
LEU	249	0.00904
THR	250	-0.02544
SER	251	11.3335
LEU	252	-24.6492
GLU	253	9.97654
GLU	254	21.4691
ARG	255	-37.2697
LEU	256	-1.74901
GLU	257	13.4645
SER	258	-0.14634
ILE	259	-1.9505
ILE	260	-1.96575
SER	261	-1.28133
GLY	262	-1.32546
ALA	263	-3.09303
ALA	264	-5.05433
LEU	265	-6.80479
MET	266	-4.58489
ALA	267	0.49806
ASP	268	10.4487
SER	269	-1.88355
SER	270	0.63229
CYS	271	0.7553
THR	272	0.54887
ARG	273	-53.764
ASP	274	43.0128
ASP	275	38.6462
ARG	276	-53.705
ARG	277	-88.5225
GLU	278	38.2963
ARG	279	-56.4984
ILE	280	-6.89004
VAL	281	-3.17565
ALA	282	-0.5155
GLU	283	22.4014
CYS	284	-3.29657
ASN	285	-0.658
ALA	286	-0.55386
VAL	287	-5.03903
ARG	288	-49.2342
GLN	289	-1.06358
ALA	290	-1.30799
LEU	291	-4.82203
GLN	292	-4.97742
ASP	293	32.6397
LEU	294	-5.07434
LEU	295	-4.59838
SER	296	-1.45526
GLU	297	30.7839
TYR	298	-7.88272
MET	299	-4.84333
GLY	300	-0.41524
ASN	301	-1.00856
ALA	302	34.5902

## Sheet: Figure 1H
Figure 1H
	E-cadherin	b-catenin N	b-catenin C	a-catenin C	vinculin N	vinculin C	Actin
1	38.053	44.03	36.056	35.03	43.09	39.203	65.14
2	38.275	44.162	36.276	35.185	43.136	39.471	65.333
3	38.325	44.206	36.324	35.316	43.325	39.628	65.427
4	38.404	44.255	36.594	35.367	43.449	39.765	65.719
5	38.478	44.345	36.607	35.489	43.575	39.863	65.922
6	38.517	44.505	36.732	35.663	43.751	40.126	66.464
7	38.578	44.525	36.761	35.842	43.892	40.269	66.733
8	39.049	44.574	36.829	35.927	43.944	40.37	66.885
9	39.05	44.583	37.219	36.004	44.018	40.748	66.895
10	39.109	44.843	37.412	36.011	44.108	40.833	66.982
11	39.267	44.874	37.536	36.114	44.283	41.063	67.251
12	39.312	45.337	37.671	36.535	44.493	41.066	67.254
13	39.524	45.347	37.679	36.592	44.843	41.13	67.441
14	39.607	45.35	37.845	36.636	44.999	41.151	67.607
15	39.653	45.534	37.852	36.66	45.006	41.235	68.084
16	39.666	45.56	37.875	36.918	45.018	41.348	68.129
17	39.738	45.897	38.026	36.925	45.054	41.42	68.133
18	39.881	46.002	38.136	36.959	45.536	41.42	68.206
19	39.957	46.016	38.252	36.966	45.643	41.425	68.41
20	40.02	46.035	38.417	37.156	45.723	41.546	68.63
21	40.146	46.163	38.459	37.361	45.738	41.667	68.696
22	40.19	46.188	38.47	37.611	45.881	41.79	68.742
23	40.192	46.345	38.492	37.723	45.896	41.974	68.989
24	40.342	46.36	38.563	37.783	45.949	41.974	69.19
25	40.357	46.36	38.588	37.807	46.027	42.02	69.304
26	40.393	46.411	38.646	37.912	46.094	42.088	69.523
27	40.4	46.451	38.791	38.104	46.1	42.118	69.548
28	40.403	46.541	38.81	38.176	46.124	42.142	69.651
29	40.483	46.605	38.828	38.179	46.155	42.186	69.707
30	40.538	46.654	38.853	38.232	46.222	42.432	70.2
31	40.575	46.676	38.884	38.334	46.304	42.444	70.214
32	40.664	46.809	38.965	38.433	46.445	42.464	70.236
33	40.667	46.847	39.091	38.455	46.459	42.513	70.421
34	40.778	46.861	39.175	38.46	46.47	42.652	70.455
35	40.844	46.873	39.321	38.47	46.49	42.779	70.512
36	40.865	46.874	39.524	38.518	46.502	42.817	70.621
37	40.906	46.913	39.547	38.6	46.557	42.839	70.628
38	40.974	46.929	39.551	38.684	46.747	43.312	70.731
39	41.003	46.984	39.579	38.689	46.754	43.315	70.811
40	41.138	46.992	39.616	38.702	46.772	43.688	70.986
41	41.227	46.992	39.628	38.754	46.776	43.703	70.987
42	41.27	47.032	39.738	38.759	46.874	43.723	71.141
43	41.345	47.093	39.889	38.815	46.941	43.771	71.187
44	41.369	47.128	40.001	38.826	46.945	43.789	71.314
45	41.438	47.252	40.139	38.89	47.054	43.811	71.705
46	41.526	47.33	40.233	38.913	47.083	43.938	71.708
47	41.533	47.443	40.248	39.002	47.149	43.981	71.732
48	41.694	47.54	40.272	39.198	47.287	43.99	71.806
49	41.76	47.572	40.296	39.374	47.3	44.022	71.865
50	41.802	47.591	40.32	39.417	47.451	44.08	71.911
51	41.996	47.621	40.323	39.527	47.534	44.21	72.077
52	42.001	47.633	40.329	39.55	47.604	44.282	72.135
53	42.034	47.715	40.371	39.568	47.625	44.31	72.462
54	42.037	47.717	40.403	39.577	47.626	44.317	72.559
55	42.059	47.725	40.417	39.595	47.738	44.317	72.729
56	42.075	47.889	40.427	39.622	47.752	44.36	72.731
57	42.077	47.942	40.45	39.644	47.779	44.444	72.853
58	42.091	48	40.465	39.658	47.786	44.458	72.855
59	42.101	48.031	40.484	39.828	47.87	44.742	73.045
60	42.144	48.033	40.547	39.86	47.872	44.751	73.318
61	42.171	48.068	40.58	39.899	47.895	44.79	73.344
62	42.202	48.145	40.623	40.341	47.952	44.799	73.385
63	42.207	48.212	40.662	40.583	47.956	44.918	73.53
64	42.219	48.285	40.705	40.65	47.978	45.002	73.584
65	42.352	48.287	40.708	40.7	48.03	45.039	73.646
66	42.371	48.327	40.718	40.744	48.098	45.079	73.731
67	42.406	48.346	40.737	40.8	48.151	45.135	73.777
68	42.546	48.366	40.84	40.819	48.169	45.152	73.78
69	42.593	48.41	40.901	40.825	48.177	45.19	73.823
70	42.598	48.438	40.902	40.842	48.189	45.211	74.103
71	42.693	48.511	40.963	40.849	48.245	45.303	74.331
72	42.727	48.602	40.996	40.863	48.305	45.345	74.408
73	42.78	48.603	41.018	40.96	48.328	45.413	74.553
74	42.818	48.609	41.104	40.97	48.406	45.44	74.561
75	42.885	48.619	41.231	40.992	48.425	45.593	74.658
76	42.956	48.716	41.271	41.033	48.448	45.622	74.72
77	42.971	48.735	41.439	41.057	48.461	45.672	74.781
78	43.157	48.789	41.482	41.106	48.518	45.675	74.904
79	43.219	48.931	41.539	41.117	48.538	45.717	74.985
80	43.227	48.954	41.545	41.158	48.548	45.876	74.994
81	43.29	48.96	41.556	41.25	48.549	46.083	75.099
82	43.33	48.96	41.582	41.251	48.658	46.107	75.314
83	43.375	49.063	41.603	41.273	48.733	46.265	75.429
84	43.387	49.168	41.638	41.276	48.746	46.27	75.446
85	43.432	49.26	41.682	41.284	48.79	46.386	75.475
86	43.508	49.287	41.693	41.321	48.842	46.481	75.656
87	43.52	49.323	41.696	41.398	48.99	46.665	75.781
88	43.562	49.436	41.732	41.451	49.126	46.695	75.981
89	43.604	49.466	41.736	41.459	49.193	46.727	76.012
90	43.616	49.478	41.791	41.49	49.228	46.762	76.023
91	43.662	49.49	41.823	41.555	49.271	46.798	76.22
92	43.731	49.543	41.879	41.607	49.326	46.805	76.229
93	43.745	49.589	41.885	41.727	49.349	46.926	76.323
94	43.746	49.597	41.923	41.729	49.407	47.023	76.414
95	43.795	49.67	41.965	41.739	49.428	47.105	76.478
96	43.827	49.696	41.982	41.817	49.442	47.149	76.49
97	43.838	49.747	41.985	41.913	49.47	47.173	76.524
98	43.843	49.812	41.986	41.935	49.512	47.176	76.696
99	43.865	49.849	42.008	41.968	49.617	47.269	76.765
100	43.879	49.916	42.008	41.982	49.693	47.282	76.769
101	43.981	49.945	42.043	42.004	49.702	47.284	76.777
102	44.024	49.947	42.088	42.005	49.704	47.406	77.007
103	44.118	49.972	42.123	42.012	49.808	47.463	77.099
104	44.151	50.056	42.172	42.038	49.834	47.496	77.1
105	44.208	50.061	42.174	42.04	49.872	47.514	77.138
106	44.254	50.111	42.19	42.065	49.877	47.53	77.166
107	44.288	50.157	42.248	42.084	49.988	47.543	77.604
108	44.33	50.161	42.313	42.127	50.084	47.643	77.635
109	44.431	50.178	42.328	42.279	50.149	47.655	77.684
110	44.514	50.187	42.34	42.281	50.214	47.662	77.709
111	44.521	50.242	42.349	42.353	50.217	47.674	77.833
112	44.523	50.259	42.466	42.375	50.267	47.734	77.961
113	44.608	50.349	42.534	42.42	50.277	47.773	78.016
114	44.734	50.372	42.538	42.435	50.31	47.806	78.041
115	44.737	50.395	42.553	42.45	50.324	47.828	78.158
116	44.751	50.452	42.584	42.474	50.353	47.86	78.281
117	44.77	50.458	42.638	42.532	50.466	47.877	78.338
118	44.774	50.586	42.639	42.555	50.535	47.961	78.393
119	44.812	50.608	42.651	42.584	50.585	48.122	78.437
120	44.816	50.672	42.651	42.659	50.601	48.146	78.635
121	44.847	50.725	42.671	42.761	50.607	48.32	78.703
122	44.905	50.731	42.698	42.873	50.647	48.377	78.907
123	44.926	50.816	42.773	42.963	50.671	48.381	79.095
124	44.932	50.871	42.777	43.015	50.681	48.384	79.101
125	44.951	50.896	42.779	43.024	50.73	48.405	79.165
126	45.002	50.899	42.802	43.034	50.733	48.463	79.362
127	45.014	50.989	42.802	43.051	50.777	48.528	79.432
128	45.036	50.991	42.81	43.109	50.79	48.584	79.961
129	45.039	51	42.814	43.209	50.793	48.592	80.004
130	45.04	51.072	42.862	43.224	50.794	48.603	80.071
131	45.088	51.076	42.905	43.229	50.81	48.604	80.206
132	45.088	51.108	42.93	43.253	50.821	48.61	80.705
133	45.109	51.133	42.934	43.353	50.843	48.61	80.725
134	45.118	51.209	43.005	43.362	50.856	48.646	80.727
135	45.146	51.247	43.026	43.38	50.93	48.706	80.943
136	45.151	51.252	43.062	43.436	50.952	48.708	81.004
137	45.235	51.294	43.076	43.465	51.145	48.742	81.132
138	45.236	51.321	43.145	43.471	51.158	48.76	81.308
139	45.278	51.323	43.148	43.499	51.181	48.816	81.345
140	45.282	51.338	43.16	43.556	51.188	48.82	81.383
141	45.287	51.437	43.238	43.557	51.211	48.828	81.419
142	45.303	51.444	43.243	43.591	51.296	48.848	81.454
143	45.4	51.447	43.263	43.616	51.338	48.858	81.596
144	45.43	51.563	43.297	43.651	51.418	48.88	81.801
145	45.433	51.564	43.299	43.671	51.425	48.899	81.803
146	45.465	51.581	43.33	43.932	51.457	48.91	81.836
147	45.527	51.632	43.332	44.006	51.577	48.916	81.876
148	45.531	51.654	43.358	44.033	51.65	48.945	81.996
149	45.562	51.673	43.374	44.052	51.751	48.958	82.061
150	45.565	51.683	43.422	44.071	51.764	48.964	82.242
151	45.568	51.738	43.425	44.154	51.795	48.999	82.284
152	45.596	51.829	43.443	44.181	51.845	49.006	82.409
153	45.691	51.85	43.469	44.205	51.9	49.089	82.481
154	45.706	51.876	43.48	44.235	51.905	49.104	82.573
155	45.727	51.982	43.526	44.258	51.914	49.138	82.58
156	45.735	52.053	43.56	44.332	51.941	49.139	82.701
157	45.792	52.069	43.588	44.382	51.947	49.189	82.785
158	45.83	52.124	43.615	44.389	51.956	49.234	82.839
159	45.853	52.13	43.62	44.446	51.969	49.384	82.947
160	46.021	52.136	43.646	44.45	51.97	49.415	83.024
161	46.059	52.147	43.662	44.527	52.045	49.431	83.041
162	46.1	52.164	43.693	44.561	52.156	49.562	83.158
163	46.114	52.169	43.709	44.573	52.165	49.597	83.171
164	46.119	52.233	43.715	44.626	52.354	49.617	83.336
165	46.123	52.288	43.725	44.67	52.362	49.642	83.443
166	46.181	52.291	43.76	44.715	52.38	49.667	84.424
167	46.228	52.433	43.771	44.721	52.395	49.717	84.457
168	46.247	52.438	43.775	44.754	52.469	49.731	84.541
169	46.275	52.476	43.858	44.813	52.507	49.844	84.585
170	46.308	52.478	43.904	44.874	52.557	49.86	84.93
171	46.358	52.502	43.958	44.899	52.589	49.871	85.046
172	46.366	52.51	44.007	44.915	52.633	49.881	85.126
173	46.374	52.583	44.01	44.989	52.75	49.973	85.181
174	46.457	52.685	44.012	45.018	52.804	50	85.251
175	46.497	52.718	44.024	45.019	52.808	50	85.691
176	46.557	52.732	44.064	45.021	52.849	50.021	85.893
177	46.568	52.768	44.112	45.032	52.885	50.023	86.064
178	46.57	52.788	44.145	45.037	52.889	50.103	86.226
179	46.574	52.801	44.179	45.063	52.916	50.108	86.594
180	46.587	52.849	44.189	45.066	52.923	50.136	86.648
181	46.612	52.85	44.208	45.083	52.962	50.142	86.784
182	46.618	52.904	44.277	45.133	52.991	50.24	87.11
183	46.649	52.913	44.342	45.138	53.002	50.279	87.133
184	46.661	52.986	44.353	45.145	53.014	50.317	87.17
185	46.675	53.001	44.361	45.165	53.016	50.337	87.279
186	46.698	53.014	44.389	45.194	53.045	50.375	87.282
187	46.703	53.034	44.398	45.243	53.115	50.39	87.541
188	46.729	53.05	44.406	45.245	53.151	50.425	87.994
189	46.767	53.055	44.53	45.284	53.161	50.491	88.351
190	46.834	53.055	44.542	45.364	53.174	50.508	88.537
191	46.879	53.148	44.557	45.369	53.205	50.512	88.769
192	46.929	53.152	44.632	45.37	53.21	50.56	89.137
193	46.929	53.164	44.662	45.393	53.212	50.574	89.805
194	46.942	53.169	44.673	45.403	53.216	50.642	89.856
195	47.01	53.19	44.682	45.419	53.276	50.676	89.964
196	47.012	53.277	44.69	45.44	53.327	50.676	89.996
197	47.033	53.28	44.701	45.473	53.345	50.684	90.017
198	47.048	53.285	44.762	45.493	53.366	50.703	90.187
199	47.068	53.286	44.784	45.558	53.397	50.728	90.539
200	47.095	53.293	44.813	45.599	53.405	50.737	90.63
201	47.114	53.321	44.826	45.601	53.439	50.762	90.635
202	47.118	53.325	44.869	45.625	53.527	50.813	90.804
203	47.14	53.347	44.879	45.625	53.573	50.836	91.093
204	47.219	53.488	44.901	45.63	53.573	50.862	91.177
205	47.228	53.511	44.901	45.648	53.578	50.904	91.191
206	47.24	53.622	44.933	45.659	53.592	50.936	91.202
207	47.307	53.668	45.026	45.688	53.615	50.938	91.283
208	47.333	53.669	45.044	45.698	53.722	50.996	91.421
209	47.377	53.684	45.049	45.707	53.743	51.007	91.497
210	47.42	53.709	45.079	45.709	53.848	51.025	92.419
211	47.468	53.721	45.125	45.717	53.883	51.141	92.602
212	47.51	53.724	45.147	45.725	53.987	51.181	92.805
213	47.539	53.765	45.159	45.76	54.028	51.223	92.964
214	47.624	53.795	45.171	45.826	54.029	51.318	--
215	47.71	53.805	45.172	45.836	54.065	51.339	--
216	47.736	53.879	45.186	45.853	54.094	51.366	--
217	47.748	53.993	45.199	45.874	54.122	51.403	--
218	47.818	54.052	45.214	45.879	54.142	51.425	--
219	47.831	54.052	45.216	45.881	54.15	51.462	--
220	47.949	54.062	45.231	45.896	54.182	51.492	--
221	48.018	54.156	45.247	45.969	54.255	51.547	--
222	48.053	54.167	45.319	45.999	54.263	51.564	--
223	48.08	54.223	45.32	46.018	54.287	51.567	--
224	48.111	54.25	45.419	46.05	54.309	51.582	--
225	48.143	54.254	45.424	46.065	54.339	51.602	--
226	48.145	54.256	45.456	46.093	54.418	51.682	--
227	48.194	54.319	45.472	46.128	54.423	51.717	--
228	48.238	54.325	45.476	46.149	54.449	51.749	--
229	48.239	54.368	45.495	46.151	54.493	51.819	--
230	48.25	54.383	45.499	46.167	54.495	51.833	--
231	48.264	54.457	45.527	46.246	54.497	51.853	--
232	48.306	54.503	45.546	46.299	54.506	51.856	--
233	48.34	54.594	45.558	46.309	54.514	51.866	--
234	48.385	54.618	45.58	46.309	54.52	52.013	--
235	48.497	54.707	45.599	46.346	54.535	52.018	--
236	48.501	54.783	45.6	46.374	54.582	52.027	--
237	48.534	54.784	45.6	46.376	54.586	52.028	--
238	48.58	54.878	45.618	46.421	54.641	52.047	--
239	48.614	54.935	45.628	46.445	54.709	52.055	--
240	48.617	54.939	45.654	46.451	54.712	52.067	--
241	48.718	54.941	45.658	46.461	54.753	52.07	--
242	48.724	55.042	45.661	46.465	54.785	52.086	--
243	48.867	55.052	45.685	46.47	54.798	52.113	--
244	48.881	55.114	45.689	46.531	54.8	52.145	--
245	48.921	55.141	45.692	46.562	54.822	52.149	--
246	49.014	55.153	45.729	46.578	54.873	52.155	--
247	49.108	55.192	45.764	46.6	54.887	52.166	--
248	49.168	55.289	45.801	46.601	54.919	52.192	--
249	49.217	55.444	45.807	46.602	54.926	52.201	--
250	49.226	55.531	45.815	46.607	54.958	52.218	--
251	49.241	55.587	45.818	46.608	54.963	52.282	--
252	49.275	55.826	45.818	46.624	55.005	52.307	--
253	49.304	55.852	45.82	46.65	55.006	52.314	--
254	49.36	55.909	45.869	46.696	55.025	52.34	--
255	49.436	55.964	45.886	46.701	55.101	52.377	--
256	49.528	55.967	45.895	46.771	55.126	52.451	--
257	49.542	56.051	45.897	46.792	55.151	52.469	--
258	49.599	56.067	45.904	46.794	55.154	52.499	--
259	49.611	56.111	45.916	46.874	55.182	52.505	--
260	49.662	56.156	45.931	46.896	55.188	52.554	--
261	49.701	56.187	45.937	46.923	55.189	52.624	--
262	49.747	56.296	45.943	46.983	55.276	52.712	--
263	49.892	56.359	45.95	47.003	55.282	52.805	--
264	49.917	56.525	45.969	47.011	55.307	52.983	--
265	49.928	56.585	45.975	47.017	55.311	52.986	--
266	50.027	56.6	46.005	47.044	55.314	52.99	--
267	50.182	56.746	46.019	47.05	55.325	53.041	--
268	50.197	56.826	46.096	47.07	55.328	53.086	--
269	50.257	56.969	46.101	47.072	55.336	53.09	--
270	50.311	56.996	46.128	47.116	55.381	53.114	--
271	50.311	57.151	46.132	47.144	55.501	53.132	--
272	50.361	57.154	46.144	47.195	55.529	53.199	--
273	50.448	57.233	46.151	47.203	55.579	53.22	--
274	50.685	57.236	46.18	47.204	55.591	53.252	--
275	50.701	57.238	46.186	47.208	55.628	53.27	--
276	50.732	57.323	46.191	47.219	55.661	53.298	--
277	50.737	57.384	46.218	47.244	55.735	53.314	--
278	50.835	57.598	46.267	47.358	55.763	53.32	--
279	50.936	57.619	46.329	47.386	55.791	53.377	--
280	51.01	57.693	46.359	47.405	55.797	53.433	--
281	51.114	57.702	46.364	47.428	55.808	53.477	--
282	51.122	57.766	46.372	47.471	55.811	53.479	--
283	51.157	57.808	46.372	47.477	55.842	53.485	--
284	51.225	57.827	46.38	47.478	55.895	53.5	--
285	51.295	57.952	46.394	47.479	55.907	53.54	--
286	51.37	58.023	46.426	47.487	55.954	53.612	--
287	51.386	58.134	46.478	47.551	55.963	53.643	--
288	51.455	58.153	46.495	47.563	55.965	53.648	--
289	51.558	58.168	46.537	47.566	55.979	53.686	--
290	51.613	58.22	46.546	47.582	55.986	53.688	--
291	51.631	58.348	46.552	47.596	55.994	53.698	--
292	51.708	58.35	46.561	47.619	56.117	53.752	--
293	51.931	58.462	46.563	47.645	56.132	53.778	--
294	52.04	58.486	46.563	47.682	56.14	53.779	--
295	52.121	58.519	46.586	47.687	56.145	53.794	--
296	52.13	58.52	46.588	47.712	56.166	53.807	--
297	52.216	58.574	46.601	47.715	56.173	53.849	--
298	52.226	58.702	46.615	47.767	56.185	53.853	--
299	52.234	58.749	46.621	47.799	56.224	53.854	--
300	52.266	58.803	46.693	47.801	56.279	53.867	--
301	52.284	58.897	46.699	47.82	56.284	53.868	--
302	52.305	58.907	46.75	47.823	56.316	53.877	--
303	52.401	59.141	46.756	47.892	56.323	53.929	--
304	52.73	59.295	46.763	47.936	56.325	53.949	--
305	52.783	59.339	46.765	47.947	56.338	53.966	--
306	52.81	59.35	46.773	47.963	56.355	53.97	--
307	52.922	59.42	46.778	47.987	56.366	54.03	--
308	52.977	59.453	46.79	48.029	56.367	54.031	--
309	53.027	59.573	46.801	48.043	56.375	54.041	--
310	53.118	59.64	46.875	48.086	56.39	54.045	--
311	53.643	59.702	46.881	48.22	56.405	54.07	--
312	53.713	59.797	46.89	48.222	56.41	54.117	--
313	53.812	60.311	46.903	48.229	56.415	54.173	--
314	53.901	60.535	46.945	48.255	56.428	54.194	--
315	53.94	60.691	46.967	48.262	56.5	54.194	--
316	53.956	60.728	46.975	48.317	56.555	54.217	--
317	54.011	60.86	46.993	48.345	56.563	54.282	--
318	54.099	60.875	46.996	48.351	56.619	54.296	--
319	54.256	60.933	47.006	48.383	56.649	54.369	--
320	54.382	60.972	47.04	48.385	56.661	54.37	--
321	54.394	61.337	47.05	48.395	56.67	54.427	--
322	54.549	61.69	47.072	48.401	56.684	54.444	--
323	54.559	61.918	47.076	48.403	56.707	54.483	--
324	54.919	62.075	47.086	48.438	56.72	54.507	--
325	55.036	62.372	47.092	48.45	56.724	54.555	--
326	55.079	62.748	47.161	48.451	56.774	54.625	--
327	55.133	63.144	47.165	48.48	56.802	54.663	--
328	55.165	63.184	47.171	48.508	56.841	54.765	--
329	55.297	63.232	47.176	48.547	56.923	54.794	--
330	55.437	63.326	47.198	48.656	56.974	54.828	--
331	55.477	63.388	47.228	48.671	57.022	54.854	--
332	55.612	63.769	47.236	48.683	57.049	54.883	--
333	55.631	63.858	47.246	48.696	57.07	54.889	--
334	55.659	63.997	47.292	48.699	57.088	54.919	--
335	55.717	--	47.293	48.748	57.09	54.925	--
336	55.759	--	47.322	48.782	57.102	54.94	--
337	55.983	--	47.335	48.83	57.124	54.942	--
338	56.168	--	47.348	48.836	57.124	54.97	--
339	56.565	--	47.375	48.874	57.163	54.997	--
340	56.646	--	47.39	48.878	57.189	55.114	--
341	56.716	--	47.408	48.883	57.214	55.142	--
342	56.91	--	47.436	48.894	57.217	55.15	--
343	57.063	--	47.439	48.925	57.218	55.301	--
344	57.194	--	47.458	48.963	57.238	55.302	--
345	57.2	--	47.46	48.965	57.238	55.34	--
346	57.438	--	47.468	48.979	57.265	55.35	--
347	57.511	--	47.482	49.007	57.266	55.364	--
348	57.526	--	47.483	49.019	57.271	55.37	--
349	57.553	--	47.492	49.049	57.338	55.416	--
350	57.648	--	47.501	49.051	57.413	55.419	--
351	57.916	--	47.505	49.065	57.416	55.442	--
352	57.921	--	47.513	49.068	57.438	55.448	--
353	--	--	47.518	49.069	57.472	55.484	--
354	--	--	47.535	49.075	57.685	55.484	--
355	--	--	47.548	49.157	57.705	55.537	--
356	--	--	47.566	49.161	57.712	55.582	--
357	--	--	47.608	49.192	57.727	55.618	--
358	--	--	47.617	49.209	57.78	55.625	--
359	--	--	47.619	49.209	57.791	55.63	--
360	--	--	47.66	49.224	57.807	55.657	--
361	--	--	47.708	49.25	57.815	55.683	--
362	--	--	47.709	49.277	57.851	55.804	--
363	--	--	47.74	49.281	57.894	55.837	--
364	--	--	47.74	49.295	57.924	55.869	--
365	--	--	47.75	49.363	58.028	55.871	--
366	--	--	47.752	49.367	58.054	55.885	--
367	--	--	47.753	49.401	58.07	55.946	--
368	--	--	47.755	49.456	58.108	55.963	--
369	--	--	47.77	49.461	58.183	55.975	--
370	--	--	47.798	49.481	58.211	55.985	--
371	--	--	47.808	49.521	58.245	56.098	--
372	--	--	47.859	49.554	58.263	56.116	--
373	--	--	47.866	49.566	58.287	56.121	--
374	--	--	47.879	49.576	58.312	56.126	--
375	--	--	47.9	49.585	58.341	56.232	--
376	--	--	47.919	49.616	58.367	56.238	--
377	--	--	47.919	49.663	58.379	56.294	--
378	--	--	47.936	49.697	58.436	56.313	--
379	--	--	47.939	49.702	58.475	56.339	--
380	--	--	47.981	49.709	58.531	56.364	--
381	--	--	47.994	49.727	58.709	56.376	--
382	--	--	48.014	49.785	58.718	56.38	--
383	--	--	48.069	49.818	58.807	56.492	--
384	--	--	48.071	49.849	58.811	56.498	--
385	--	--	48.089	49.873	58.817	56.571	--
386	--	--	48.123	49.877	58.886	56.577	--
387	--	--	48.125	49.887	58.897	56.596	--
388	--	--	48.133	49.909	59.089	56.629	--
389	--	--	48.137	49.927	59.123	56.687	--
390	--	--	48.143	49.952	59.174	56.697	--
391	--	--	48.153	49.97	59.284	56.71	--
392	--	--	48.162	49.972	59.292	56.792	--
393	--	--	48.191	49.987	59.298	56.817	--
394	--	--	48.196	50.027	59.325	56.902	--
395	--	--	48.199	50.036	59.339	56.95	--
396	--	--	48.204	50.064	59.381	57.023	--
397	--	--	48.206	50.133	59.446	57.024	--
398	--	--	48.257	50.144	59.472	57.075	--
399	--	--	48.281	50.178	59.48	57.117	--
400	--	--	48.293	50.186	59.517	57.166	--
401	--	--	48.306	50.196	59.518	57.172	--
402	--	--	48.31	50.206	59.588	57.172	--
403	--	--	48.356	50.221	59.621	57.188	--
404	--	--	48.364	50.228	59.637	57.208	--
405	--	--	48.365	50.249	59.659	57.23	--
406	--	--	48.371	50.252	59.719	57.31	--
407	--	--	48.396	50.273	59.762	57.353	--
408	--	--	48.404	50.282	59.788	57.366	--
409	--	--	48.435	50.291	59.849	57.367	--
410	--	--	48.449	50.306	59.869	57.402	--
411	--	--	48.46	50.306	59.879	57.405	--
412	--	--	48.474	50.308	59.977	57.416	--
413	--	--	48.477	50.319	60.042	57.417	--
414	--	--	48.488	50.35	60.056	57.438	--
415	--	--	48.492	50.361	60.056	57.466	--
416	--	--	48.525	50.401	60.076	57.51	--
417	--	--	48.534	50.415	60.122	57.523	--
418	--	--	48.558	50.424	60.134	57.538	--
419	--	--	48.577	50.54	60.145	57.582	--
420	--	--	48.637	50.542	60.19	57.64	--
421	--	--	48.67	50.552	60.266	57.704	--
422	--	--	48.709	50.564	60.334	57.706	--
423	--	--	48.716	50.578	60.361	57.724	--
424	--	--	48.717	50.581	60.365	57.769	--
425	--	--	48.733	50.607	60.378	57.779	--
426	--	--	48.734	50.611	60.457	57.797	--
427	--	--	48.743	50.621	60.474	57.814	--
428	--	--	48.815	50.639	60.659	57.818	--
429	--	--	48.851	50.643	60.69	57.828	--
430	--	--	48.905	50.692	60.691	57.854	--
431	--	--	48.948	50.719	60.764	57.878	--
432	--	--	48.952	50.726	60.764	57.89	--
433	--	--	48.985	50.75	60.803	57.933	--
434	--	--	48.994	50.754	60.829	57.934	--
435	--	--	49.001	50.759	60.959	57.94	--
436	--	--	49.003	50.762	60.98	57.955	--
437	--	--	49.033	50.793	60.99	57.982	--
438	--	--	49.049	50.805	61.062	58.052	--
439	--	--	49.057	50.853	61.065	58.065	--
440	--	--	49.074	50.869	61.079	58.104	--
441	--	--	49.076	50.898	61.097	58.113	--
442	--	--	49.077	50.921	61.128	58.126	--
443	--	--	49.078	50.938	61.182	58.13	--
444	--	--	49.079	50.942	61.349	58.131	--
445	--	--	49.094	50.952	61.393	58.136	--
446	--	--	49.101	50.982	61.411	58.159	--
447	--	--	49.151	50.986	61.441	58.163	--
448	--	--	49.173	50.997	61.441	58.175	--
449	--	--	49.192	51.005	61.471	58.179	--
450	--	--	49.192	51.04	61.481	58.184	--
451	--	--	49.22	51.046	61.489	58.199	--
452	--	--	49.226	51.046	61.497	58.255	--
453	--	--	49.236	51.064	61.538	58.274	--
454	--	--	49.242	51.121	61.637	58.306	--
455	--	--	49.268	51.164	61.656	58.342	--
456	--	--	49.285	51.176	61.661	58.348	--
457	--	--	49.314	51.205	61.715	58.354	--
458	--	--	49.328	51.248	61.792	58.357	--
459	--	--	49.335	51.255	61.895	58.423	--
460	--	--	49.351	51.268	62.01	58.446	--
461	--	--	49.352	51.268	62.022	58.448	--
462	--	--	49.369	51.279	62.114	58.485	--
463	--	--	49.375	51.293	62.267	58.554	--
464	--	--	49.381	51.296	62.32	58.587	--
465	--	--	49.397	51.333	62.326	58.624	--
466	--	--	49.401	51.342	62.336	58.632	--
467	--	--	49.419	51.381	62.414	58.659	--
468	--	--	49.433	51.388	62.478	58.67	--
469	--	--	49.438	51.453	62.506	58.712	--
470	--	--	49.44	51.482	62.547	58.719	--
471	--	--	49.443	51.484	62.566	58.787	--
472	--	--	49.487	51.493	62.639	58.809	--
473	--	--	49.49	51.53	62.745	58.814	--
474	--	--	49.491	51.533	62.752	58.824	--
475	--	--	49.503	51.557	62.798	58.83	--
476	--	--	49.506	51.562	62.906	58.868	--
477	--	--	49.51	51.611	62.979	58.887	--
478	--	--	49.551	51.615	63.032	58.9	--
479	--	--	49.575	51.621	63.049	58.957	--
480	--	--	49.58	51.635	63.12	59.039	--
481	--	--	49.583	51.643	63.185	59.074	--
482	--	--	49.605	51.654	63.259	59.101	--
483	--	--	49.645	51.655	63.298	59.112	--
484	--	--	49.679	51.663	63.307	59.152	--
485	--	--	49.703	51.668	63.347	59.152	--
486	--	--	49.705	51.706	63.461	59.25	--
487	--	--	49.71	51.731	63.465	59.251	--
488	--	--	49.761	51.847	63.512	59.288	--
489	--	--	49.796	51.864	63.547	59.322	--
490	--	--	49.858	51.892	63.642	59.33	--
491	--	--	49.882	51.897	63.653	59.357	--
492	--	--	49.891	51.923	63.745	59.388	--
493	--	--	49.921	51.935	63.783	59.399	--
494	--	--	49.927	51.948	63.829	59.409	--
495	--	--	49.934	51.957	63.927	59.428	--
496	--	--	49.939	51.975	63.945	59.434	--
497	--	--	49.942	51.99	64.012	59.448	--
498	--	--	49.96	52.017	64.017	59.522	--
499	--	--	49.962	52.019	64.03	59.529	--
500	--	--	49.977	52.038	64.168	59.546	--
501	--	--	50.01	52.041	64.269	59.564	--
502	--	--	50.04	52.045	64.282	59.595	--
503	--	--	50.078	52.082	64.33	59.61	--
504	--	--	50.098	52.089	64.346	59.63	--
505	--	--	50.139	52.095	64.365	59.641	--
506	--	--	50.142	52.096	64.368	59.669	--
507	--	--	50.144	52.117	64.419	59.726	--
508	--	--	50.152	52.144	64.429	59.735	--
509	--	--	50.156	52.151	64.459	59.849	--
510	--	--	50.16	52.159	64.47	59.869	--
511	--	--	50.165	52.165	64.473	59.938	--
512	--	--	50.233	52.18	64.788	59.942	--
513	--	--	50.251	52.18	64.851	59.944	--
514	--	--	50.296	52.208	64.861	59.975	--
515	--	--	50.323	52.279	64.899	60.01	--
516	--	--	50.343	52.284	65.208	60.021	--
517	--	--	50.393	52.291	65.247	60.031	--
518	--	--	50.401	52.31	65.298	60.046	--
519	--	--	50.429	52.335	65.357	60.07	--
520	--	--	50.456	52.361	65.519	60.077	--
521	--	--	50.502	52.38	65.522	60.094	--
522	--	--	50.543	52.39	65.621	60.112	--
523	--	--	50.573	52.393	65.705	60.127	--
524	--	--	50.576	52.398	65.731	60.183	--
525	--	--	50.583	52.406	65.843	60.227	--
526	--	--	50.621	52.443	66.199	60.286	--
527	--	--	50.636	52.448	66.349	60.294	--
528	--	--	50.636	52.459	66.364	60.301	--
529	--	--	50.638	52.494	66.366	60.339	--
530	--	--	50.652	52.502	66.484	60.369	--
531	--	--	50.656	52.511	66.492	60.466	--
532	--	--	50.667	52.578	66.498	60.467	--
533	--	--	50.696	52.588	66.648	60.509	--
534	--	--	50.706	52.6	66.876	60.515	--
535	--	--	50.712	52.601	66.979	60.525	--
536	--	--	50.836	52.621	67.122	60.528	--
537	--	--	50.856	52.641	67.315	60.531	--
538	--	--	50.886	52.645	67.397	60.633	--
539	--	--	50.928	52.653	67.619	60.635	--
540	--	--	50.932	52.655	67.735	60.694	--
541	--	--	50.944	52.663	67.75	60.734	--
542	--	--	50.951	52.684	67.805	60.798	--
543	--	--	50.955	52.703	67.898	60.798	--
544	--	--	50.959	52.721	67.932	60.904	--
545	--	--	50.961	52.743	68.133	60.941	--
546	--	--	50.969	52.753	68.145	60.975	--
547	--	--	51.053	52.764	68.164	60.991	--
548	--	--	51.06	52.767	68.412	60.995	--
549	--	--	51.06	52.787	69.09	61.049	--
550	--	--	51.097	52.793	69.105	61.054	--
551	--	--	51.11	52.802	69.234	61.066	--
552	--	--	51.114	52.807	69.243	61.094	--
553	--	--	51.144	52.819	69.291	61.123	--
554	--	--	51.156	52.849	69.444	61.129	--
555	--	--	51.167	52.875	69.643	61.15	--
556	--	--	51.173	52.882	69.764	61.251	--
557	--	--	51.186	52.882	69.796	61.253	--
558	--	--	51.212	52.893	69.937	61.319	--
559	--	--	51.218	52.9	70.193	61.335	--
560	--	--	51.229	52.929	70.208	61.339	--
561	--	--	51.236	52.93	70.421	61.362	--
562	--	--	51.264	52.932	70.792	61.397	--
563	--	--	51.294	52.947	70.925	61.47	--
564	--	--	51.34	52.97	71.197	61.54	--
565	--	--	51.367	52.989	71.256	61.57	--
566	--	--	51.38	53.024	71.355	61.582	--
567	--	--	51.425	53.041	71.518	61.586	--
568	--	--	51.469	53.048	71.656	61.587	--
569	--	--	51.469	53.057	71.871	61.613	--
570	--	--	51.483	53.071	72.022	61.625	--
571	--	--	51.485	53.117	--	61.655	--
572	--	--	51.512	53.143	--	61.662	--
573	--	--	51.522	53.148	--	61.678	--
574	--	--	51.522	53.175	--	61.733	--
575	--	--	51.549	53.245	--	61.754	--
576	--	--	51.555	53.266	--	61.761	--
577	--	--	51.581	53.275	--	61.762	--
578	--	--	51.609	53.296	--	61.764	--
579	--	--	51.614	53.31	--	61.766	--
580	--	--	51.646	53.34	--	61.805	--
581	--	--	51.652	53.342	--	61.83	--
582	--	--	51.653	53.361	--	61.853	--
583	--	--	51.654	53.37	--	61.889	--
584	--	--	51.665	53.427	--	61.909	--
585	--	--	51.674	53.47	--	61.933	--
586	--	--	51.719	53.484	--	61.954	--
587	--	--	51.742	53.485	--	61.957	--
588	--	--	51.75	53.497	--	61.97	--
589	--	--	51.783	53.508	--	61.982	--
590	--	--	51.784	53.527	--	62.041	--
591	--	--	51.787	53.556	--	62.048	--
592	--	--	51.808	53.56	--	62.1	--
593	--	--	51.825	53.629	--	62.105	--
594	--	--	51.894	53.646	--	62.108	--
595	--	--	51.902	53.648	--	62.216	--
596	--	--	51.962	53.679	--	62.221	--
597	--	--	51.976	53.711	--	62.275	--
598	--	--	52.051	53.722	--	62.297	--
599	--	--	52.056	53.724	--	62.305	--
600	--	--	52.098	53.73	--	62.336	--
601	--	--	52.104	53.746	--	62.343	--
602	--	--	52.139	53.775	--	62.377	--
603	--	--	52.141	53.784	--	62.397	--
604	--	--	52.167	53.79	--	62.422	--
605	--	--	52.177	53.791	--	62.441	--
606	--	--	52.195	53.804	--	62.457	--
607	--	--	52.202	53.834	--	62.464	--
608	--	--	52.244	53.842	--	62.512	--
609	--	--	52.332	53.886	--	62.56	--
610	--	--	52.34	53.915	--	62.561	--
611	--	--	52.348	53.931	--	62.578	--
612	--	--	52.416	53.946	--	62.61	--
613	--	--	52.424	53.95	--	62.626	--
614	--	--	52.426	53.969	--	62.753	--
615	--	--	52.428	53.999	--	62.764	--
616	--	--	52.461	54	--	62.811	--
617	--	--	52.49	54.028	--	62.844	--
618	--	--	52.491	54.055	--	62.845	--
619	--	--	52.503	54.07	--	62.858	--
620	--	--	52.512	54.088	--	62.87	--
621	--	--	52.517	54.09	--	62.873	--
622	--	--	52.531	54.107	--	62.912	--
623	--	--	52.597	54.144	--	62.913	--
624	--	--	52.668	54.152	--	62.919	--
625	--	--	52.687	54.158	--	62.93	--
626	--	--	52.692	54.161	--	63.013	--
627	--	--	52.693	54.165	--	63.049	--
628	--	--	52.71	54.175	--	63.061	--
629	--	--	52.739	54.19	--	63.089	--
630	--	--	52.745	54.195	--	63.103	--
631	--	--	52.75	54.21	--	63.107	--
632	--	--	52.764	54.216	--	63.163	--
633	--	--	52.777	54.315	--	63.172	--
634	--	--	52.785	54.315	--	63.186	--
635	--	--	52.819	54.328	--	63.258	--
636	--	--	52.825	54.338	--	63.279	--
637	--	--	52.871	54.39	--	63.379	--
638	--	--	52.927	54.39	--	63.388	--
639	--	--	52.956	54.415	--	63.433	--
640	--	--	52.981	54.417	--	63.439	--
641	--	--	52.988	54.42	--	63.456	--
642	--	--	53.002	54.424	--	63.465	--
643	--	--	53.012	54.446	--	63.477	--
644	--	--	53.038	54.51	--	63.529	--
645	--	--	53.072	54.58	--	63.53	--
646	--	--	53.074	54.614	--	63.561	--
647	--	--	53.102	54.625	--	63.681	--
648	--	--	53.122	54.671	--	63.802	--
649	--	--	53.157	54.689	--	63.833	--
650	--	--	53.175	54.72	--	63.841	--
651	--	--	53.192	54.748	--	63.874	--
652	--	--	53.236	54.755	--	63.896	--
653	--	--	53.237	54.759	--	63.928	--
654	--	--	53.293	54.771	--	63.934	--
655	--	--	53.297	54.819	--	63.967	--
656	--	--	53.348	54.885	--	63.974	--
657	--	--	53.371	54.915	--	64.022	--
658	--	--	53.379	54.927	--	64.031	--
659	--	--	53.405	54.98	--	64.053	--
660	--	--	53.45	55.007	--	64.071	--
661	--	--	53.521	55.023	--	64.167	--
662	--	--	53.555	55.082	--	64.187	--
663	--	--	53.572	55.112	--	64.223	--
664	--	--	53.577	55.125	--	64.229	--
665	--	--	53.637	55.142	--	64.305	--
666	--	--	53.717	55.151	--	64.322	--
667	--	--	53.774	55.153	--	64.333	--
668	--	--	53.794	55.173	--	64.425	--
669	--	--	53.892	55.22	--	64.45	--
670	--	--	53.911	55.247	--	64.813	--
671	--	--	53.925	55.251	--	64.874	--
672	--	--	53.947	55.252	--	64.906	--
673	--	--	54.012	55.26	--	64.949	--
674	--	--	54.019	55.285	--	64.966	--
675	--	--	54.079	55.311	--	64.979	--
676	--	--	54.097	55.332	--	64.984	--
677	--	--	54.121	55.356	--	64.995	--
678	--	--	54.159	55.385	--	65.06	--
679	--	--	54.163	55.397	--	65.08	--
680	--	--	54.196	55.398	--	65.179	--
681	--	--	54.202	55.42	--	65.216	--
682	--	--	54.238	55.436	--	65.219	--
683	--	--	54.272	55.449	--	65.278	--
684	--	--	54.298	55.458	--	65.329	--
685	--	--	54.303	55.481	--	65.343	--
686	--	--	54.308	55.498	--	65.344	--
687	--	--	54.323	55.545	--	65.372	--
688	--	--	54.385	55.548	--	65.375	--
689	--	--	54.4	55.57	--	65.393	--
690	--	--	54.455	55.63	--	65.433	--
691	--	--	54.459	55.639	--	65.499	--
692	--	--	54.459	55.645	--	65.506	--
693	--	--	54.488	55.648	--	65.57	--
694	--	--	54.492	55.648	--	65.616	--
695	--	--	54.508	55.651	--	65.62	--
696	--	--	54.546	55.698	--	65.636	--
697	--	--	54.574	55.7	--	65.64	--
698	--	--	54.622	55.703	--	65.688	--
699	--	--	54.628	55.831	--	65.691	--
700	--	--	54.684	55.856	--	65.716	--
701	--	--	54.716	55.918	--	65.729	--
702	--	--	54.724	55.947	--	65.794	--
703	--	--	54.774	55.956	--	65.808	--
704	--	--	54.8	55.957	--	65.877	--
705	--	--	54.823	55.982	--	66.046	--
706	--	--	54.831	56.028	--	66.058	--
707	--	--	54.886	56.06	--	66.074	--
708	--	--	54.935	56.106	--	66.142	--
709	--	--	54.939	56.123	--	66.172	--
710	--	--	54.967	56.127	--	66.181	--
711	--	--	54.997	56.134	--	66.214	--
712	--	--	55.018	56.144	--	66.217	--
713	--	--	55.037	56.181	--	66.356	--
714	--	--	55.096	56.181	--	66.377	--
715	--	--	55.103	56.224	--	66.473	--
716	--	--	55.126	56.262	--	66.491	--
717	--	--	55.19	56.282	--	66.554	--
718	--	--	55.239	56.284	--	66.581	--
719	--	--	55.335	56.307	--	66.586	--
720	--	--	55.352	56.33	--	66.597	--
721	--	--	55.388	56.33	--	66.606	--
722	--	--	55.435	56.341	--	66.622	--
723	--	--	55.484	56.391	--	66.629	--
724	--	--	55.489	56.411	--	66.64	--
725	--	--	55.535	56.42	--	66.641	--
726	--	--	55.565	56.425	--	66.648	--
727	--	--	55.575	56.429	--	66.71	--
728	--	--	55.666	56.43	--	66.75	--
729	--	--	55.839	56.446	--	66.773	--
730	--	--	55.903	56.459	--	66.788	--
731	--	--	56.022	56.483	--	66.794	--
732	--	--	56.052	56.527	--	66.918	--
733	--	--	56.099	56.557	--	66.925	--
734	--	--	56.135	56.582	--	66.933	--
735	--	--	56.18	56.586	--	66.936	--
736	--	--	56.19	56.593	--	67.031	--
737	--	--	56.241	56.596	--	67.043	--
738	--	--	56.245	56.627	--	67.046	--
739	--	--	56.251	56.656	--	67.052	--
740	--	--	56.255	56.657	--	67.055	--
741	--	--	56.3	56.658	--	67.065	--
742	--	--	56.304	56.682	--	67.141	--
743	--	--	56.309	56.74	--	67.216	--
744	--	--	56.364	56.761	--	67.237	--
745	--	--	56.384	56.774	--	67.237	--
746	--	--	56.429	56.808	--	67.243	--
747	--	--	56.461	56.832	--	67.252	--
748	--	--	56.472	56.861	--	67.299	--
749	--	--	56.496	56.879	--	67.302	--
750	--	--	56.501	56.933	--	67.336	--
751	--	--	56.526	56.933	--	67.404	--
752	--	--	56.529	56.94	--	67.441	--
753	--	--	56.582	57.031	--	67.472	--
754	--	--	56.637	57.031	--	67.488	--
755	--	--	56.671	57.051	--	67.531	--
756	--	--	56.68	57.08	--	67.536	--
757	--	--	56.732	57.114	--	67.571	--
758	--	--	56.735	57.12	--	67.574	--
759	--	--	56.752	57.12	--	67.65	--
760	--	--	56.812	57.167	--	67.688	--
761	--	--	56.813	57.172	--	67.697	--
762	--	--	56.841	57.175	--	67.731	--
763	--	--	56.898	57.19	--	67.733	--
764	--	--	56.899	57.208	--	67.759	--
765	--	--	56.927	57.251	--	67.772	--
766	--	--	56.97	57.32	--	67.787	--
767	--	--	56.97	57.334	--	67.81	--
768	--	--	57.064	57.362	--	67.815	--
769	--	--	57.076	57.372	--	67.901	--
770	--	--	57.082	57.38	--	68.002	--
771	--	--	57.101	57.449	--	68.037	--
772	--	--	57.105	57.478	--	68.067	--
773	--	--	57.114	57.481	--	68.07	--
774	--	--	57.116	57.502	--	68.073	--
775	--	--	57.143	57.504	--	68.09	--
776	--	--	57.235	57.511	--	68.14	--
777	--	--	57.279	57.557	--	68.177	--
778	--	--	57.453	57.561	--	68.232	--
779	--	--	57.494	57.574	--	68.238	--
780	--	--	57.541	57.587	--	68.265	--
781	--	--	57.578	57.633	--	68.29	--
782	--	--	57.605	57.662	--	68.315	--
783	--	--	57.72	57.685	--	68.316	--
784	--	--	57.722	57.768	--	68.322	--
785	--	--	57.75	57.772	--	68.323	--
786	--	--	57.759	57.824	--	68.364	--
787	--	--	57.769	57.931	--	68.429	--
788	--	--	57.818	57.934	--	68.44	--
789	--	--	57.923	58.005	--	68.487	--
790	--	--	57.924	58.015	--	68.559	--
791	--	--	57.927	58.021	--	68.568	--
792	--	--	57.946	58.062	--	68.667	--
793	--	--	57.962	58.072	--	68.696	--
794	--	--	58.008	58.078	--	68.728	--
795	--	--	58.059	58.079	--	68.754	--
796	--	--	58.122	58.095	--	68.803	--
797	--	--	58.135	58.107	--	68.823	--
798	--	--	58.171	58.147	--	68.912	--
799	--	--	58.171	58.165	--	68.929	--
800	--	--	58.185	58.174	--	68.936	--
801	--	--	58.206	58.177	--	69.081	--
802	--	--	58.248	58.193	--	69.087	--
803	--	--	58.248	58.196	--	69.133	--
804	--	--	58.263	58.246	--	69.143	--
805	--	--	58.276	58.279	--	69.239	--
806	--	--	58.344	58.307	--	69.275	--
807	--	--	58.359	58.334	--	69.282	--
808	--	--	58.36	58.343	--	69.314	--
809	--	--	58.369	58.395	--	69.358	--
810	--	--	58.37	58.401	--	69.479	--
811	--	--	58.49	58.409	--	69.485	--
812	--	--	58.521	58.441	--	69.513	--
813	--	--	58.543	58.446	--	69.584	--
814	--	--	58.547	58.453	--	69.587	--
815	--	--	58.571	58.462	--	69.674	--
816	--	--	58.573	58.498	--	69.706	--
817	--	--	58.709	58.507	--	69.757	--
818	--	--	58.714	58.541	--	69.783	--
819	--	--	58.755	58.549	--	69.801	--
820	--	--	58.774	58.555	--	69.84	--
821	--	--	58.804	58.602	--	70.008	--
822	--	--	58.826	58.66	--	70.045	--
823	--	--	58.87	58.672	--	70.198	--
824	--	--	59.005	58.674	--	70.243	--
825	--	--	59.048	58.74	--	70.261	--
826	--	--	59.131	58.786	--	70.307	--
827	--	--	59.132	58.824	--	70.421	--
828	--	--	59.187	58.872	--	70.452	--
829	--	--	59.237	58.872	--	70.502	--
830	--	--	59.303	58.874	--	70.506	--
831	--	--	59.309	58.877	--	70.553	--
832	--	--	59.402	58.877	--	70.578	--
833	--	--	59.459	58.908	--	70.614	--
834	--	--	59.461	58.93	--	70.62	--
835	--	--	59.465	58.962	--	70.645	--
836	--	--	59.475	58.979	--	70.678	--
837	--	--	59.477	58.996	--	70.705	--
838	--	--	59.496	59.04	--	70.723	--
839	--	--	59.552	59.064	--	70.733	--
840	--	--	59.579	59.075	--	70.789	--
841	--	--	59.644	59.08	--	70.8	--
842	--	--	59.67	59.122	--	70.834	--
843	--	--	59.784	59.157	--	70.859	--
844	--	--	59.813	59.168	--	70.982	--
845	--	--	59.816	59.187	--	70.987	--
846	--	--	59.848	59.222	--	71.002	--
847	--	--	59.868	59.245	--	71.046	--
848	--	--	60.016	59.246	--	71.166	--
849	--	--	60.134	59.284	--	71.186	--
850	--	--	60.135	59.329	--	71.203	--
851	--	--	60.166	59.353	--	71.247	--
852	--	--	60.266	59.424	--	71.317	--
853	--	--	60.285	59.457	--	71.375	--
854	--	--	60.595	59.488	--	71.439	--
855	--	--	60.663	59.503	--	71.474	--
856	--	--	60.684	59.549	--	71.501	--
857	--	--	60.716	59.552	--	71.556	--
858	--	--	60.736	59.561	--	71.588	--
859	--	--	60.737	59.649	--	71.598	--
860	--	--	60.742	59.697	--	71.6	--
861	--	--	60.767	59.71	--	71.621	--
862	--	--	60.841	59.782	--	71.75	--
863	--	--	60.874	59.826	--	71.776	--
864	--	--	60.892	59.834	--	71.807	--
865	--	--	60.923	59.967	--	71.84	--
866	--	--	60.966	60.023	--	71.851	--
867	--	--	61.032	60.067	--	71.972	--
868	--	--	61.068	60.078	--	72.044	--
869	--	--	61.086	60.117	--	72.072	--
870	--	--	61.131	60.189	--	72.208	--
871	--	--	61.225	60.204	--	72.257	--
872	--	--	61.241	60.218	--	72.296	--
873	--	--	61.245	60.232	--	72.49	--
874	--	--	61.285	60.262	--	72.493	--
875	--	--	61.293	60.301	--	72.543	--
876	--	--	61.302	60.307	--	72.625	--
877	--	--	61.565	60.325	--	72.683	--
878	--	--	61.568	60.389	--	72.735	--
879	--	--	61.676	60.465	--	72.799	--
880	--	--	61.742	60.524	--	72.939	--
881	--	--	61.766	60.555	--	73.102	--
882	--	--	62.044	60.601	--	73.264	--
883	--	--	62.114	60.631	--	73.289	--
884	--	--	62.184	60.657	--	73.396	--
885	--	--	62.266	60.693	--	73.42	--
886	--	--	62.295	60.7	--	73.448	--
887	--	--	62.307	60.712	--	73.562	--
888	--	--	62.362	60.722	--	73.579	--
889	--	--	62.419	60.786	--	73.798	--
890	--	--	62.426	60.802	--	73.877	--
891	--	--	62.461	60.821	--	73.923	--
892	--	--	62.528	60.871	--	73.959	--
893	--	--	62.581	60.876	--	74.015	--
894	--	--	62.713	60.876	--	74.057	--
895	--	--	62.714	60.901	--	74.06	--
896	--	--	62.735	60.944	--	74.498	--
897	--	--	62.968	60.963	--	74.57	--
898	--	--	63.028	60.963	--	74.599	--
899	--	--	63.077	60.977	--	74.604	--
900	--	--	63.17	60.999	--	74.7	--
901	--	--	63.178	61.061	--	74.924	--
902	--	--	63.203	61.247	--	74.926	--
903	--	--	63.232	61.259	--	75.11	--
904	--	--	63.42	61.27	--	75.197	--
905	--	--	63.433	61.288	--	75.225	--
906	--	--	63.476	61.289	--	75.327	--
907	--	--	63.506	61.31	--	75.479	--
908	--	--	63.507	61.34	--	75.743	--
909	--	--	63.529	61.345	--	75.971	--
910	--	--	63.544	61.444	--	76.064	--
911	--	--	63.574	61.595	--	76.079	--
912	--	--	63.586	61.614	--	76.145	--
913	--	--	63.751	61.734	--	76.195	--
914	--	--	63.753	61.743	--	76.232	--
915	--	--	63.974	61.753	--	76.241	--
916	--	--	63.987	61.946	--	76.352	--
917	--	--	64.181	62.012	--	76.569	--
918	--	--	64.43	62.105	--	76.647	--
919	--	--	64.518	62.124	--	76.825	--
920	--	--	64.925	62.285	--	77.19	--
921	--	--	64.957	62.366	--	77.216	--
922	--	--	64.965	62.394	--	77.312	--
923	--	--	64.974	62.428	--	77.548	--
924	--	--	64.982	62.445	--	77.864	--
925	--	--	65.044	62.451	--	78.341	--
926	--	--	65.166	62.545	--	78.476	--
927	--	--	65.215	62.63	--	78.609	--
928	--	--	65.226	62.709	--	78.943	--
929	--	--	65.243	62.722	--	--	--
930	--	--	65.339	62.73	--	--	--
931	--	--	65.536	62.894	--	--	--
932	--	--	65.612	62.941	--	--	--
933	--	--	65.666	62.992	--	--	--
934	--	--	65.704	63.073	--	--	--
935	--	--	65.76	63.086	--	--	--
936	--	--	65.923	63.111	--	--	--
937	--	--	66.064	63.191	--	--	--
938	--	--	66.188	63.199	--	--	--
939	--	--	66.203	63.204	--	--	--
940	--	--	66.43	63.259	--	--	--
941	--	--	66.545	63.567	--	--	--
942	--	--	66.808	63.603	--	--	--
943	--	--	66.955	63.702	--	--	--
944	--	--	66.97	63.716	--	--	--
945	--	--	67.191	63.888	--	--	--
946	--	--	67.501	63.947	--	--	--
947	--	--	67.634	64.002	--	--	--
948	--	--	67.636	64.062	--	--	--
949	--	--	67.655	64.287	--	--	--
950	--	--	67.903	64.4	--	--	--
951	--	--	68.015	64.403	--	--	--
952	--	--	68.085	64.5	--	--	--
953	--	--	68.438	64.516	--	--	--
954	--	--	68.454	64.539	--	--	--
955	--	--	68.481	64.554	--	--	--
956	--	--	68.803	64.575	--	--	--
957	--	--	68.978	64.682	--	--	--
958	--	--	69.008	64.784	--	--	--
959	--	--	69.138	64.911	--	--	--
960	--	--	69.333	65.078	--	--	--
961	--	--	69.717	65.222	--	--	--
962	--	--	70.029	65.293	--	--	--
963	--	--	70.268	65.352	--	--	--
964	--	--	70.455	65.457	--	--	--
965	--	--	70.511	65.522	--	--	--
966	--	--	70.524	65.628	--	--	--
967	--	--	70.593	65.669	--	--	--
968	--	--	70.866	65.93	--	--	--
969	--	--	71.133	66.136	--	--	--
970	--	--	--	66.299	--	--	--
971	--	--	--	66.427	--	--	--
972	--	--	--	66.544	--	--	--
973	--	--	--	66.895	--	--	--
974	--	--	--	67.166	--	--	--
975	--	--	--	67.333	--	--	--
976	--	--	--	67.474	--	--	--
977	--	--	--	67.53	--	--	--
978	--	--	--	67.541	--	--	--
979	--	--	--	67.581	--	--	--
980	--	--	--	67.602	--	--	--
981	--	--	--	67.621	--	--	--
982	--	--	--	67.626	--	--	--
983	--	--	--	67.664	--	--	--
984	--	--	--	67.674	--	--	--
985	--	--	--	67.676	--	--	--
986	--	--	--	67.712	--	--	--
987	--	--	--	67.953	--	--	--
988	--	--	--	68.005	--	--	--

## Sheet: Figure 1i
Figure 1i
	E-cadherin	b-catenin N	b-catenin C	a-catenin C	vinculin N	vinculin C	Actin
1	43.111	42.026	40.03		65.116	63.945	89.102
2	43.237	42.412	40.069		65.124	64.227	89.238
3	43.265	42.701	40.159		65.264	64.234	89.47
4	43.277	42.768	40.672		65.347	64.28	89.528
5	43.278	42.77	40.739		65.42	64.877	89.547
6	43.408	42.81	40.893		65.975	65.046	89.589
7	43.431	42.976	40.941		66.125	65.298	89.885
8	43.451	42.992	41.039		66.293	65.361	90.072
9	43.496	43.327	41.05		66.388	66.705	90.38
10	43.513	43.612	41.148		66.692	66.792	90.87
11	43.614	43.653	41.35		67.281	67.239	90.896
12	43.694	43.755	41.491		67.499	67.253	91.063
13	43.722	43.806	41.526		67.66	67.382	91.109
14	43.78	43.826	41.963		67.676	67.463	91.234
15	43.832	43.826	42.133		67.924	67.763	91.331
16	43.833	43.837	42.325		68	68.246	91.364
17	43.9	43.936	42.81		68.035	68.329	91.417
18	43.986	44.112	42.814		68.168	68.342	91.681
19	44.029	44.163	42.836		68.262	69.124	92.221
20	44.052	44.269	42.839		68.343	69.376	92.266
21	44.149	44.282	42.847		68.699	69.418	92.358
22	44.155	44.303	42.891		68.756	69.532	92.443
23	44.334	44.436	42.913		68.787	70.089	92.462
24	44.335	44.493	42.951		69.006	70.102	92.908
25	44.397	44.511	42.971		69.529	70.387	93.004
26	44.397	44.72	43.062		69.553	70.453	93.063
27	44.437	44.726	43.127		69.567	70.473	93.11
28	44.446	44.767	43.131		69.575	70.523	93.156
29	44.488	44.771	43.199		69.707	70.679	93.195
30	44.495	44.895	43.242		69.708	70.854	93.206
31	44.62	44.899	43.326		69.784	71.482	93.332
32	44.713	44.951	43.499		69.898	71.699	93.357
33	44.725	45.031	43.503		69.91	71.809	93.367
34	44.726	45.042	43.573		70.103	71.821	93.457
35	44.817	45.052	43.599		70.117	72.009	93.463
36	44.909	45.215	43.691		70.126	72.288	94.012
37	44.923	45.231	43.742		70.14	72.723	94.073
38	45.084	45.293	43.817		70.153	72.946	94.152
39	45.113	45.36	43.823		70.157	72.947	94.238
40	45.134	45.409	43.871		70.469	72.99	94.289
41	45.168	45.466	43.872		70.542	73.034	94.338
42	45.181	45.511	43.892		70.769	73.052	94.364
43	45.211	45.544	43.913		70.822	73.097	94.532
44	45.256	45.566	43.934		70.824	73.249	94.653
45	45.326	45.571	43.995		70.838	73.314	94.788
46	45.355	45.604	44.065		70.841	73.385	94.797
47	45.44	45.637	44.082		70.936	73.66	94.809
48	45.458	45.68	44.086		71.034	73.757	94.848
49	45.468	45.891	44.102		71.059	74.032	94.872
50	45.479	45.909	44.114		71.273	74.122	94.994
51	45.479	45.944	44.117		71.389	74.303	95.345
52	45.511	46.161	44.173		71.468	74.354	95.383
53	45.563	46.192	44.174		71.587	74.511	95.39
54	45.57	46.222	44.212		71.649	74.622	95.545
55	45.587	46.306	44.215		71.668	74.876	95.629
56	45.592	46.317	44.222		71.748	74.884	95.635
57	45.614	46.421	44.248		71.92	74.892	95.747
58	45.614	46.434	44.301		71.942	74.959	95.782
59	45.645	46.534	44.322		71.982	75.206	95.797
60	45.67	46.58	44.397		71.987	75.33	95.987
61	45.713	46.602	44.514		72.009	75.37	96.166
62	45.746	46.634	44.519		72.098	75.398	96.317
63	45.769	46.68	44.576		72.099	75.655	96.331
64	45.79	46.773	44.612		72.298	75.665	96.586
65	45.87	46.806	44.705		72.31	75.666	96.92
66	45.911	46.895	44.734		72.375	75.945	96.924
67	45.93	46.927	44.745		72.402	75.974	97.011
68	45.941	46.94	44.756		72.547	76.136	97.051
69	45.945	46.944	44.772		72.64	76.147	97.132
70	45.958	46.975	44.823		72.762	76.15	97.212
71	45.961	47.022	44.842		72.889	76.164	97.236
72	46.002	47.042	44.847		72.898	76.268	97.316
73	46.004	47.047	44.871		72.989	76.315	97.37
74	46.088	47.096	44.897		73.087	76.331	97.416
75	46.137	47.098	44.932		73.166	76.498	97.464
76	46.169	47.105	44.992		73.308	76.771	97.52
77	46.172	47.108	45.029		73.32	77.239	97.531
78	46.2	47.121	45.048		73.333	77.4	97.658
79	46.227	47.131	45.06		73.352	77.538	97.666
80	46.32	47.14	45.071		73.366	77.903	97.744
81	46.32	47.182	45.085		73.402	78.048	97.863
82	46.348	47.233	45.096		73.464	78.139	97.934
83	46.371	47.265	45.14		73.479	78.145	98.003
84	46.379	47.268	45.31		73.481	78.548	98.07
85	46.391	47.286	45.325		73.588	78.841	98.197
86	46.41	47.299	45.339		73.652	78.924	98.204
87	46.422	47.383	45.375		73.688	79.137	98.301
88	46.429	47.386	45.383		73.699	79.177	98.38
89	46.447	47.395	45.424		73.704	79.209	98.43
90	46.492	47.424	45.43		73.737	79.213	98.666
91	46.566	47.49	45.442		73.752	79.361	98.706
92	46.567	47.527	45.443		73.775	79.375	98.734
93	46.615	47.535	45.53		73.819	79.395	98.908
94	46.642	47.551	45.561		73.895	79.473	99.004
95	46.698	47.554	45.621		73.987	79.689	99.052
96	46.707	47.603	45.664		74.005	79.772	99.125
97	46.741	47.611	45.672		74.095	79.895	99.159
98	46.744	47.637	45.748		74.118	80	99.447
99	46.823	47.703	45.782		74.126	80.116	99.448
100	46.847	47.749	45.829		74.179	80.415	99.521
101	46.881	47.77	45.846		74.294	80.437	99.54
102	46.892	47.772	45.91		74.308	80.446	99.586
103	46.905	47.786	45.922		74.317	80.559	99.635
104	46.93	47.83	45.931		74.33	80.621	99.636
105	46.943	47.873	46.017		74.362	80.632	99.687
106	47.011	47.89	46.035		74.436	80.744	99.763
107	47.015	47.95	46.051		74.47	80.968	99.877
108	47.034	48.018	46.092		74.564	81.063	99.943
109	47.08	48.046	46.094		74.57	81.086	99.951
110	47.108	48.075	46.158		74.589	81.169	100.052
111	47.149	48.138	46.173		74.718	81.185	100.122
112	47.168	48.227	46.193		74.72	81.371	100.15
113	47.202	48.269	46.283		74.963	81.425	100.189
114	47.204	48.3	46.29		75.01	81.472	100.325
115	47.208	48.322	46.307		75.024	81.568	100.346
116	47.298	48.373	46.318		75.041	81.593	100.364
117	47.311	48.375	46.32		75.128	81.819	100.422
118	47.338	48.386	46.342		75.191	81.904	100.431
119	47.439	48.422	46.348		75.194	82.094	100.451
120	47.52	48.438	46.356		75.234	82.369	100.55
121	47.525	48.452	46.363		75.247	82.546	100.594
122	47.527	48.47	46.423		75.281	82.69	100.612
123	47.529	48.501	46.517		75.351	82.81	100.691
124	47.537	48.504	46.54		75.368	82.847	100.74
125	47.547	48.507	46.541		75.37	82.924	100.794
126	47.585	48.509	46.551		75.443	83.02	100.937
127	47.679	48.593	46.566		75.463	83.082	100.976
128	47.692	48.616	46.57		75.54	83.198	101.029
129	47.702	48.659	46.58		75.542	83.366	101.049
130	47.727	48.661	46.588		75.562	83.377	101.064
131	47.73	48.699	46.609		75.567	83.397	101.07
132	47.766	48.709	46.622		75.572	83.496	101.14
133	47.792	48.78	46.649		75.622	83.505	101.188
134	47.805	48.793	46.65		75.639	83.861	101.203
135	47.867	48.801	46.694		75.693	83.875	101.235
136	47.902	48.806	46.791		75.718	84.107	101.353
137	47.962	48.814	46.854		75.774	84.16	101.389
138	48.016	48.829	46.855		75.886	84.264	101.407
139	48.088	48.839	46.88		75.924	84.283	101.529
140	48.125	48.866	46.888		75.969	84.358	101.568
141	48.141	48.899	47.007		75.993	84.374	101.594
142	48.161	49.039	47.009		75.993	84.627	101.693
143	48.164	49.138	47.02		76.015	84.763	101.735
144	48.183	49.149	47.045		76.025	85.017	101.736
145	48.198	49.234	47.069		76.065	85.151	101.84
146	48.248	49.254	47.102		76.137	85.151	102.041
147	48.268	49.324	47.103		76.141	85.197	102.088
148	48.353	49.349	47.135		76.146	85.364	102.092
149	48.359	49.406	47.19		76.269	85.399	102.11
150	48.419	49.413	47.203		76.319	85.455	102.114
151	48.426	49.419	47.358		76.326	85.589	102.253
152	48.465	49.441	47.382		76.33	85.765	102.272
153	48.552	49.444	47.411		76.337	85.799	102.302
154	48.623	49.459	47.412		76.339	86.013	102.313
155	48.646	49.534	47.45		76.546	86.277	102.364
156	48.667	49.577	47.53		76.686	86.292	102.389
157	48.684	49.688	47.595		76.716	86.373	102.423
158	48.742	49.699	47.598		76.719	86.406	102.474
159	48.763	49.722	47.602		76.724	86.46	102.478
160	48.767	49.736	47.602		76.745	86.741	102.486
161	48.79	49.746	47.61		76.746	86.8	102.513
162	48.795	49.799	47.619		76.768	86.83	102.545
163	48.835	49.954	47.66		76.824	86.904	102.587
164	48.839	49.99	47.697		76.831	87.102	102.599
165	48.845	49.995	47.827		76.896	87.152	102.7
166	48.861	50.069	47.862		76.897	87.227	102.843
167	48.872	50.103	47.91		76.907	87.295	102.951
168	48.895	50.113	47.946		76.908	87.75	103.008
169	48.904	50.164	47.976		76.934	87.973	103.021
170	48.986	50.248	47.981		76.939	88.77	103.048
171	49.047	50.273	48.043		77.026	88.86	103.049
172	49.069	50.309	48.05		77.032	88.897	103.101
173	49.07	50.343	48.096		77.041	88.976	103.116
174	49.08	50.395	48.104		77.303	89.063	103.16
175	49.1	50.443	48.124		77.373	89.17	103.192
176	49.146	50.458	48.183		77.395	89.409	103.22
177	49.152	50.461	48.239		77.45	89.487	103.237
178	49.172	50.5	48.248		77.455	89.56	103.239
179	49.177	50.588	48.291		77.575	89.811	103.29
180	49.181	50.632	48.307		77.639	89.846	103.302
181	49.21	50.669	48.308		77.641	90.138	103.35
182	49.243	50.709	48.335		77.67	90.269	103.526
183	49.248	50.745	48.346		77.683	90.501	103.527
184	49.274	50.795	48.358		77.685	90.769	103.568
185	49.294	50.916	48.377		77.728	90.826	103.654
186	49.305	50.994	48.464		77.835	91.09	103.723
187	49.325	50.994	48.483		77.844	91.182	103.737
188	49.335	51	48.5		77.875	91.378	103.74
189	49.351	51.082	48.512		77.891	91.444	103.741
190	49.353	51.14	48.535		77.921	91.492	103.752
191	49.366	51.21	48.548		77.928	92.072	103.784
192	49.391	51.277	48.559		77.97	92.145	103.793
193	49.407	51.279	48.563		78.031	92.262	103.798
194	49.407	51.286	48.597		78.051	92.605	103.815
195	49.414	51.322	48.602		78.106	92.885	103.87
196	49.414	51.329	48.613		78.118	92.981	103.911
197	49.438	51.341	48.615		78.25	92.989	103.923
198	49.469	51.36	48.625		78.307	93.056	104.026
199	49.487	51.368	48.65		78.31	93.299	104.037
200	49.504	51.372	48.66		78.376	93.382	104.079
201	49.509	51.443	48.672		78.397	93.49	104.109
202	49.561	51.594	48.683		78.416	93.517	104.181
203	49.562	51.67	48.684		78.5	93.585	104.318
204	49.629	51.714	48.751		78.522	93.664	104.327
205	49.661	51.799	48.752		78.545	93.738	104.339
206	49.721	51.827	48.777		78.551	93.832	104.358
207	49.74	51.862	48.818		78.565	93.946	104.364
208	49.741	51.869	48.828		78.617	93.976	104.399
209	49.755	51.894	48.829		78.65	94.158	104.461
210	49.774	51.973	48.862		78.652	94.162	104.489
211	49.789	52.046	48.869		78.773	94.349	104.581
212	49.799	52.058	48.875		78.79	94.35	104.644
213	49.806	52.079	48.891		78.808	94.517	104.661
214	49.817	52.138	48.893		78.811	94.603	104.735
215	49.864	52.185	48.908		78.834	94.837	104.752
216	49.865	52.255	48.91		78.853	95.015	104.791
217	49.878	52.279	48.918		78.864	95.226	104.92
218	49.888	52.284	48.945		78.906	95.259	104.99
219	49.892	52.296	49.01		78.963	95.303	105.034
220	49.926	52.308	49.03		78.974	95.351	105.037
221	49.931	52.316	49.046		79.001	95.393	105.059
222	49.947	52.337	49.064		79.012	95.665	105.201
223	50.116	52.343	49.088		79.02	95.757	105.282
224	50.117	52.39	49.099		79.061	96.098	105.492
225	50.16	52.405	49.153		79.074	96.241	105.533
226	50.169	52.455	49.177		79.078	96.385	105.568
227	50.191	52.536	49.243		79.085	96.447	105.607
228	50.211	52.583	49.244		79.104	96.502	105.734
229	50.249	52.701	49.248		79.107	96.918	105.838
230	50.265	52.767	49.286		79.167	96.93	105.851
231	50.273	52.818	49.288		79.195	96.965	105.857
232	50.303	52.857	49.309		79.205	97.057	105.873
233	50.322	52.875	49.333		79.222	97.082	105.912
234	50.334	52.883	49.358		79.257	97.124	105.921
235	50.353	52.891	49.407		79.26	97.402	106.118
236	50.383	52.899	49.417		79.26	97.821	106.122
237	50.431	52.925	49.427		79.302	97.875	106.136
238	50.45	53	49.43		79.351	98.009	106.151
239	50.565	53.014	49.445		79.4	98.055	106.267
240	50.575	53.14	49.467		79.403	98.073	106.287
241	50.605	53.235	49.497		79.511	98.118	106.328
242	50.623	53.304	49.534		79.601	98.616	106.365
243	50.67	53.365	49.553		79.793	98.783	106.378
244	50.673	53.39	49.559		79.826	98.915	106.385
245	50.675	53.51	49.606		79.882	99.025	106.385
246	50.675	53.567	49.63		79.918	99.315	106.402
247	50.68	53.583	49.657		79.964	99.32	106.405
248	50.721	53.585	49.66		80	99.367	106.462
249	50.746	53.607	49.717		80.007	99.503	106.483
250	50.76	53.685	49.783		80.019	99.726	106.568
251	50.763	53.696	49.785		80.064	99.802	106.589
252	50.77	53.734	49.801		80.263	99.958	106.614
253	50.792	53.745	49.803		80.264	100.003	106.661
254	50.831	53.747	49.83		80.333	100.413	106.71
255	50.834	53.788	49.865		80.379	100.534	106.713
256	50.85	53.805	49.885		80.429	100.587	106.761
257	50.866	53.816	49.902		80.45	101.093	106.84
258	50.881	53.83	49.925		80.468	101.261	106.854
259	50.909	53.842	49.97		80.532	101.318	106.907
260	50.931	53.873	50.012		80.547	101.36	106.918
261	50.932	53.887	50.035		80.549	101.472	107.007
262	51.007	54.027	50.086		80.563	101.561	107.009
263	51.054	54.101	50.097		80.567	101.608	107.023
264	51.061	54.174	50.109		80.589	101.669	107.025
265	51.086	54.198	50.123		80.613	101.931	107.123
266	51.11	54.206	50.165		80.625	101.947	107.138
267	51.132	54.259	50.172		80.633	102.402	107.149
268	51.178	54.318	50.183		80.665	102.604	107.263
269	51.187	54.338	50.203		80.815	102.712	107.327
270	51.212	54.36	50.216		80.822	102.863	107.395
271	51.225	54.376	50.226		80.935	103.036	107.406
272	51.252	54.381	50.227		81.011	103.077	107.463
273	51.257	54.4	50.274		81.086	103.423	107.48
274	51.264	54.417	50.277		81.146	103.431	107.615
275	51.264	54.449	50.308		81.157	103.64	107.621
276	51.306	54.482	50.351		81.162	103.683	107.653
277	51.473	54.493	50.362		81.169	103.692	107.702
278	51.503	54.524	50.439		81.208	103.707	107.708
279	51.509	54.538	50.455		81.286	103.803	107.725
280	51.56	54.648	50.463		81.29	103.859	107.728
281	51.566	54.663	50.472		81.392	103.93	107.746
282	51.617	54.695	50.519		81.51	104.186	107.762
283	51.62	54.697	50.613		81.532	104.294	107.781
284	51.645	54.758	50.619		81.549	104.353	107.897
285	51.665	54.787	50.652		81.609	104.537	107.959
286	51.675	54.789	50.658		81.655	104.573	107.96
287	51.677	54.8	50.676		81.978	104.729	107.988
288	51.68	54.807	50.708		82.001	105.053	108.044
289	51.731	54.837	50.715		82.017	105.325	108.073
290	51.745	54.87	50.757		82.032	105.339	108.109
291	51.752	54.984	50.757		82.046	105.529	108.132
292	51.76	55.008	50.784		82.084	105.626	108.222
293	51.841	55.019	50.803		82.085	105.663	108.229
294	51.883	55.04	50.815		82.11	105.697	108.321
295	51.894	55.099	50.829		82.148	105.895	108.354
296	51.899	55.143	50.849		82.188	106.04	108.354
297	51.932	55.193	50.885		82.211	106.28	108.367
298	51.934	55.245	50.937		82.216	106.312	108.424
299	52.085	55.352	50.943		82.219	106.323	108.499
300	52.093	55.36	51		82.228	106.543	108.526
301	52.103	55.403	51.01		82.259	106.971	108.605
302	52.104	55.61	51.046		82.302	107.4	108.647
303	52.137	55.626	51.083		82.371	107.638	108.66
304	52.141	55.631	51.096		82.405	107.738	108.7
305	52.179	55.685	51.102		82.444	108.293	108.718
306	52.214	55.712	51.198		82.455	108.411	108.832
307	52.228	55.714	51.2		82.497	108.622	108.873
308	52.238	55.741	51.217		82.537	108.76	108.881
309	52.337	55.795	51.226		82.651	108.927	108.965
310	52.345	55.841	51.265		82.732	109.221	109.017
311	52.353	55.875	51.298		82.75	109.338	109.026
312	52.378	55.922	51.342		82.757	109.47	109.147
313	52.41	55.929	51.351		82.769	109.77	109.263
314	52.419	56.006	51.373		82.789	110.084	109.306
315	52.465	56.136	51.428		82.823	110.384	109.32
316	52.496	56.145	51.457		82.857	110.515	109.394
317	52.588	56.168	51.464		82.941	110.535	109.413
318	52.642	56.181	51.668		83.018	110.666	109.498
319	52.652	56.261	51.794		83.038	110.736	109.524
320	52.673	56.311	51.808		83.056	111.58	109.663
321	52.767	56.372	51.809		83.074	111.602	109.667
322	52.789	56.519	51.862		83.123	111.925	109.683
323	52.808	56.534	51.89		83.174	112.119	109.795
324	52.816	56.562	51.901		83.185	112.418	109.845
325	52.854	56.578	51.911		83.217	112.614	109.899
326	52.93	56.601	51.937		83.3	113.553	109.917
327	52.936	56.632	51.948		83.332	113.711	109.961
328	53.024	56.711	51.955		83.388	114.49	109.965
329	53.083	56.742	51.97		83.4	114.566	109.982
330	53.084	56.788	52.003		83.414	114.578	109.986
331	53.198	56.855	52.018		83.452	114.604	110.117
332	53.204	56.963	52.049		83.49	114.619	110.256
333	53.233	57.131	52.088		83.507	115.028	110.274
334	53.301	57.188	52.113		83.536		110.334
335	53.303	57.318	52.137		83.551		110.356
336	53.323	57.324	52.148		83.684		110.446
337	53.376	57.336	52.173		83.717		110.446
338	53.39	57.41	52.187		83.752		110.465
339	53.411	57.414	52.236		83.756		110.585
340	53.448	57.441	52.281		83.877		110.597
341	53.46	57.452	52.289		83.896		110.66
342	53.466	57.587	52.313		83.961		110.668
343	53.477	57.659	52.317		83.964		110.849
344	53.488	57.687	52.331		84.049		110.861
345	53.5	57.854	52.336		84.06		110.896
346	53.545	57.87	52.34		84.125		111.082
347	53.592	57.903	52.346		84.168		111.162
348	53.638	58.034	52.352		84.172		111.185
349	53.666	58.058	52.371		84.187		111.298
350	53.701	58.078	52.385		84.318		111.489
351	53.724	58.103	52.413		84.334		111.494
352	53.886	58.158	52.428		84.385		111.516
353	53.916	58.183	52.453		84.403		111.708
354	53.922	58.528	52.503		84.454		111.713
355	53.923	58.565	52.52		84.559		111.728
356	54.052	58.724	52.565		84.614		111.785
357	54.09	58.762	52.59		84.657		111.796
358	54.107	59.119	52.62		84.833		111.937
359	54.154	59.246	52.639		84.881		111.953
360	54.155	59.313	52.684		84.951		112.017
361	54.196	59.441	52.691		84.989		112.037
362	54.226	59.455	52.736		85.151		112.111
363	54.252	59.463	52.747		85.254		112.116
364	54.267	59.576	52.801		85.271		112.246
365	54.272	59.844	52.815		85.354		112.277
366	54.32	60.045	52.831		85.442		112.36
367	54.326	60.477	52.839		85.52		112.407
368	54.361	60.489	52.842		85.566		112.579
369	54.389	60.496	52.886		85.578		112.582
370	54.408	60.508	52.915		85.707		112.627
371	54.441	60.633	52.972		85.803		112.644
372	54.495	60.656	52.987		85.809		112.799
373	54.518	60.959	52.992		85.992		112.838
374	54.544	60.966	52.997		86.133		112.949
375	54.546	61.025	53.007		86.145		113.012
376	54.563	61.044	53.009		86.224		113.026
377	54.626	61.786	53.009		86.334		113.197
378	54.719	61.821	53.01		86.362		113.358
379	54.789	61.866	53.028		86.421		113.473
380	54.79	62.025	53.042		86.452		113.541
381	54.83	62.221	53.102		86.461		113.61
382	54.914	62.646	53.112		86.55		113.677
383	54.995	63.091	53.203		86.563		113.717
384	55.015	63.471	53.205		86.713		113.793
385	55.032	63.651	53.234		86.739		113.813
386	55.034	63.658	53.237		86.802		114.149
387	55.123	63.908	53.259		86.838		114.263
388	55.128	63.975	53.3		86.962		114.287
389	55.143	64.311	53.328		86.973		114.296
390	55.195	64.315	53.336		87.061		114.38
391	55.219	64.375	53.416		87.12		114.439
392	55.225	64.968	53.473		87.241		114.502
393	55.267	65.219	53.479		87.351		114.563
394	55.287	65.467	53.5		87.391		114.766
395	55.313	67.064	53.503		87.47		114.773
396	55.455	67.151	53.51		87.501		114.829
397	55.464	67.272	53.511		87.539		114.914
398	55.619	67.361	53.512		87.656		114.984
399	55.659	67.633	53.546		87.695		115.146
400	55.692	67.822	53.587		87.73		115.154
401	55.755	68.159	53.589		87.737		115.207
402	55.759	68.372	53.608		87.756		115.213
403	55.914	68.803	53.651		87.79		115.237
404	55.927	68.924	53.657		87.84		115.297
405	55.969		53.675		87.937		115.321
406	56.034		53.708		87.942		115.397
407	56.059		53.727		87.954		115.514
408	56.198		53.729		87.961		115.878
409	56.353		53.762		87.973		116.114
410	56.37		53.793		87.979		116.141
411	56.458		53.795		88.056		116.142
412	56.553		53.796		88.202		116.175
413	56.561		53.845		88.259		116.283
414	56.83		53.86		88.552		116.398
415	56.835		53.895		88.7		116.595
416	56.867		53.909		88.717		116.774
417	56.873		53.915		88.888		116.903
418	56.893		53.935		88.921		116.974
419	56.918		53.939		88.994		117.096
420	57.142		53.99		89.02		117.194
421	57.145		53.993		89.145		117.539
422	57.322		53.994		89.23		117.589
423	57.373		53.996		89.569		117.776
424	57.4		54.077		89.639		117.826
425	57.429		54.106		89.678		117.915
426	57.484		54.118		89.781		118.079
427	57.506		54.118		89.844		118.286
428	57.596		54.125		89.847		118.475
429	57.68		54.15		89.869		118.623
430	57.738		54.154		89.986	--	118.981
431	57.752		54.233		90.078	--	--
432	57.809		54.267		90.137	--	--
433	57.878		54.276		90.253	--	--
434	57.93		54.289		90.283	--	--
435	58.007		54.32		90.424	--	--
436	58.061		54.332		90.523	--	--
437	58.142		54.422		90.559	--	--
438	58.156		54.481		90.733	--	--
439	58.268		54.543		90.79	--	--
440	58.297		54.591		90.79	--	--
441	58.304		54.669		91.062	--	--
442	58.335		54.67		91.11	--	--
443	58.403		54.712		91.169	--	--
444	58.786		54.713		91.179	--	--
445	59.086		54.756		91.288	--	--
446	59.301		54.756		91.497	--	--
447	59.464		54.792		91.555	--	--
448	59.485		54.813		91.62	--	--
449	59.605		54.817		91.672	--	--
450	59.635		54.833		91.703	--	--
451	59.663		54.839		91.71	--	--
452	59.756		54.869		91.846	--	--
453	59.86		54.873		91.895	--	--
454	59.877		54.878		91.93	--	--
455	59.898		54.894		92.017	--	--
456	59.92		54.897		92.231	--	--
457	59.97		54.922		92.346	--
458	60.017		54.94		92.383	--
459	60.071		54.999		92.414	--
460	60.182		55.036		92.453	--
461	60.288		55.036		92.476	--
462	60.323		55.063		92.514	--
463	60.437		55.072		92.631	--
464	60.57		55.091		92.785	--
465	61.113		55.104		92.807	--
466	61.442		55.163		93.002	--
467	61.475		55.171		93.034	--
468	61.593		55.172		93.066	--
469	61.896		55.205		93.07	--
470	61.918		55.229		93.304	--
471	61.971		55.229		93.342	--
472	62.032		55.231		93.505	--
473	62.293		55.259		93.512	--
474	62.308		55.271		93.604	--
475	62.357		55.275		93.704	--
476	62.412		55.304		93.759	--
477	62.517		55.319		93.843	--
478	62.679		55.32		94.119	--
479	--		55.337		94.123	--
480	--		55.393		94.172	--
481	--		55.41		94.234	--
482	--		55.427		94.242	--
483	--		55.474		94.373	--
484	--		55.475		94.415	--
485	--		55.504		94.443	--
486	--		55.508		94.55	--
487	--		55.536		94.617	--
488	--		55.565		94.886	--
489	--		55.581		94.926	--
490	--		55.582		95.015	--
491	--		55.635		95.349	--
492	--		55.648		95.469	--
493	--		55.714		95.601	--
494	--		55.728		95.622	--
495	--		55.737		95.683	--
496	--		55.826		95.826	--
497	--		55.831		95.976	--
498	--		55.857		96.103	--
499	--		55.886		96.215	--
500	--		55.899		96.624	--
501	--		55.955		96.651	--
502	--		55.997		96.719	--
503	--		56.041		96.744	--
504	--		56.076		96.924	--
505	--		56.077		97.006	--
506	--		56.17		97.04	--
507	--		56.171		97.146	--
508	--		56.219		97.232	--
509	--		56.229		97.509	--
510	--		56.245		97.643	--
511	--		56.283		97.85	--
512	--		56.316		98.107	--
513	--		56.34		98.324	--
514	--		56.359		98.609	--
515	--		56.402		98.745	--
516	--		56.414		99.444	--
517	--		56.518		99.451	--
518	--		56.546		99.46	--
519	--		56.582		99.744	--
520	--		56.583		100.021	--
521	--		56.594		100.149	--
522	--		56.621		100.362	--
523	--		56.642		100.393	--
524	--		56.646		100.458	--
525	--		56.682		100.609	--
526	--		56.686		100.819	--
527	--		56.773		101.477	--
528	--		56.778		101.75	--
529	--		56.786		102.11	--
530	--		56.834		102.316	--
531	--		56.845		102.524	--
532	--		56.939		102.53	--
533	--		56.972		102.617	--
534			56.991		103.101	--
535			56.996		103.496	--
536			56.999		103.805	--
537			57.057		103.82	--
538			57.1		103.838	--
539			57.103		103.892	--
540			57.112		--	--
541			57.119		--	--
542			57.167		--	--
543			57.184		--	--
544			57.205		--	--
545			57.23		--	--
546			57.235		--	--
547			57.235		--	--
548			57.24		--	--
549			57.32		--	--
550			57.351		--	--
551			57.529		--	--
552			57.544		--	--
553			57.561		--	--
554			57.623		--	--
555			57.638		--	--
556			57.647		--	--
557			57.65		--	--
558			57.77		--	--
559			57.787		--	--
560			57.793		--	--
561			58.104		--	--
562			58.128		--	--
563			58.129		--	--
564			58.201		--	--
565			58.264		--	--
566			58.267		--	--
567			58.318		--	--
568			58.351		--	--
569			58.358		--	--
570			58.367		--	--
571			58.401		--	--
572			58.415		--	--
573			58.471		--	--
574			58.495		--	--
575			58.506		--	--
576			58.557		--	--
577			58.573		--	--
578			58.666		--	--
579			58.737		--	--
580			58.779		--	--
581			58.901		--	--
582			58.969		--	--
583			59.049		--	--
584			59.073		--	--
585			59.151		--	--
586			59.218		--	--
587			59.328		--	--
588			59.341		--	--
589			59.36		--	--
590			59.367		--	--
591			59.385		--	--
592			59.404		--	--
593			59.422		--	--
594			59.431		--	--
595			59.439		--	--
596			59.551		--	--
597			59.561		--	--
598			59.566		--	--
599			59.688		--	--
600			59.701		--	--
601			59.79		--	--
602			59.817		--	--
603			59.857		--	--
604			59.875		--	--
605			59.887		--	--
606			59.918		--	--
607			59.997		--	--
608			60.1		--	--
609			60.192		--	--
610			60.328		--	--
611			60.349		--	--
612			60.361		--	--
613			60.386		--	--
614			60.441		--	--
615			60.624		--	--
616			60.679		--	--
617			60.715		--	--
618			60.726		--	--
619			60.788		--	--
620			60.887		--	--
621			60.898		--	--
622			60.901		--	--
623			61.024		--	--
624			61.159		--	--
625			61.253		--	--
626			61.344		--	--
627			61.429		--	--
628			61.486		--	--
629			61.488		--	--
630			61.498		--	--
631			61.537		--	--
632			61.642		--	--
633			61.657		--	--
634			61.767		--	--
635			61.895		--	--
636			61.923		--	--
637			62.026		--	--
638			62.027		--	--
639			62.041		--	--
640			62.193		--	--
641			62.245		--	--
642			62.285		--	--
643			62.411		--	--
644			62.564		--	--
645			62.645		--	--
646			62.863		--	--
647			62.881		--	--
648			62.955		--	--
649			62.987		--	--
650			63.047		--	--
651			63.093		--	--
652			63.139		--	--
653			63.17		--	--
654			63.214		--	--
655			63.29		--	--
656			63.301		--	--
657			63.36		--	--
658			63.415		--	--
659			63.575		--	--
660			63.599		--	--
661			63.613		--	--
662			63.706		--	--
663			63.748		--	--
664			63.822		--	--
665			63.825		--	--
666			63.891		--	--
667			63.908		--	--
668			63.923		--	--
669			64.12		--	--
670			64.507		--	--
671			64.598		--	--
672			64.641		--	--
673			64.698		--	--
674			64.721		--	--
675			64.748		--	--
676			64.887		--	--
677			64.96		--	--
678			65.036		--	--
679			65.167		--	--
680			65.185		--	--
681			65.326		--	--
682			65.347		--	--
683			65.419		--	--
684			65.533		--	--
685			65.56		--	--
686			65.716		--	--
687			65.906		--	--
688			66.187		--	--
689			66.218		--	--
690			66.452		--	--
691			66.531		--	--
692			66.597		--	--
693			66.606		--	--
694			66.691		--	--
695			67.384		--	--
696			67.492		--	--
697			67.724		--	--
698			67.898		--	--
699			67.952		--	--
700			68.065		--	--
701			68.243		--	--
702			68.289		--	--
703			68.383		--	--
704			68.805		--	--
705			68.892		--	--
706			69.174		--	--
707			69.489		--	--
708			69.698		--	--
709			69.735		--	--
710			69.783		--	--
711			69.785		--	--
712			69.9		--	--
713			70.18		--	--
714			70.684		--	--
715			70.746		--	--
716			70.776		--	--
717			70.98		--	--
718					--	--

## Sheet: Figure 2A
Figure 2A
	vinculin N	vinculin C	vinculin N	vinculin C	vclT12N	vclT12C
1	43.09	39.203	65.116	63.945	38.002	61.072
2	43.136	39.471	65.124	64.227	38.005	61.268
3	43.325	39.628	65.264	64.234	38.412	61.321
4	43.449	39.765	65.347	64.28	38.917	61.357
5	43.575	39.863	65.42	64.877	39.145	61.484
6	43.751	40.126	65.975	65.046	39.308	62.164
7	43.892	40.269	66.125	65.298	39.557	62.695
8	43.944	40.37	66.293	65.361	39.709	62.993
9	44.018	40.748	66.388	66.705	40.783	63.274
10	44.108	40.833	66.692	66.792	40.854	63.387
11	44.283	41.063	67.281	67.239	40.892	63.577
12	44.493	41.066	67.499	67.253	41.043	63.587
13	44.843	41.13	67.66	67.382	41.05	63.681
14	44.999	41.151	67.676	67.463	41.07	63.94
15	45.006	41.235	67.924	67.763	41.142	63.945
16	45.018	41.348	68	68.246	41.264	64.021
17	45.054	41.42	68.035	68.329	41.314	64.227
18	45.536	41.42	68.168	68.342	41.365	64.384
19	45.643	41.425	68.262	69.124	41.431	65.041
20	45.723	41.546	68.343	69.376	41.551	65.174
21	45.738	41.667	68.699	69.418	41.788	65.361
22	45.881	41.79	68.756	69.532	41.931	65.469
23	45.896	41.974	68.787	70.089	41.964	65.783
24	45.949	41.974	69.006	70.102	42.152	66.509
25	46.027	42.02	69.529	70.387	42.202	66.654
26	46.094	42.088	69.553	70.453	42.366	66.901
27	46.1	42.118	69.567	70.473	42.451	67.239
28	46.124	42.142	69.575	70.523	42.462	67.336
29	46.155	42.186	69.707	70.679	42.86	67.463
30	46.222	42.432	69.708	70.854	42.866	67.687
31	46.304	42.444	69.784	71.482	42.867	67.744
32	46.445	42.464	69.898	71.699	42.868	67.97
33	46.459	42.513	69.91	71.809	42.917	68.329
34	46.47	42.652	70.103	71.821	43.199	68.565
35	46.49	42.779	70.117	72.009	43.245	68.909
36	46.502	42.817	70.126	72.288	43.318	68.937
37	46.557	42.839	70.14	72.723	43.448	69.124
38	46.747	43.312	70.153	72.946	43.484	69.418
39	46.754	43.315	70.157	72.947	43.488	69.426
40	46.772	43.688	70.469	72.99	43.517	69.467
41	46.776	43.703	70.542	73.034	43.521	69.532
42	46.874	43.723	70.769	73.052	43.566	69.691
43	46.941	43.771	70.822	73.097	43.595	69.999
44	46.945	43.789	70.824	73.249	43.642	70.15
45	47.054	43.811	70.838	73.314	43.675	70.325
46	47.083	43.938	70.841	73.385	43.811	70.396
47	47.149	43.981	70.936	73.66	43.828	70.47
48	47.287	43.99	71.034	73.757	43.83	70.523
49	47.3	44.022	71.059	74.032	43.844	70.679
50	47.451	44.08	71.273	74.122	43.914	70.703
51	47.534	44.21	71.389	74.303	43.92	70.791
52	47.604	44.282	71.468	74.354	43.929	70.936
53	47.625	44.31	71.587	74.511	44.037	70.996
54	47.626	44.317	71.649	74.622	44.048	71.183
55	47.738	44.317	71.668	74.876	44.148	71.255
56	47.752	44.36	71.748	74.884	44.179	71.288
57	47.779	44.444	71.92	74.892	44.19	71.299
58	47.786	44.458	71.942	74.959	44.211	71.319
59	47.87	44.742	71.982	75.206	44.228	71.382
60	47.872	44.751	71.987	75.33	44.261	71.558
61	47.895	44.79	72.009	75.37	44.407	71.699
62	47.952	44.799	72.098	75.398	44.437	71.817
63	47.956	44.918	72.099	75.655	44.477	71.862
64	47.978	45.002	72.298	75.665	44.507	72.009
65	48.03	45.039	72.31	75.666	44.681	72.11
66	48.098	45.079	72.375	75.945	44.752	72.307
67	48.151	45.135	72.402	75.974	44.754	72.409
68	48.169	45.152	72.547	76.136	44.789	72.801
69	48.177	45.19	72.64	76.147	44.941	72.954
70	48.189	45.211	72.762	76.15	44.954	73.052
71	48.245	45.303	72.889	76.164	44.959	73.245
72	48.305	45.345	72.898	76.268	44.986	73.314
73	48.328	45.413	72.989	76.315	45.019	73.371
74	48.406	45.44	73.087	76.331	45.058	73.451
75	48.425	45.593	73.166	76.498	45.078	73.579
76	48.448	45.622	73.308	76.771	45.178	73.644
77	48.461	45.672	73.32	77.239	45.23	73.66
78	48.518	45.675	73.333	77.4	45.323	73.725
79	48.538	45.717	73.352	77.538	45.347	73.745
80	48.548	45.876	73.366	77.903	45.435	73.757
81	48.549	46.083	73.402	78.048	45.477	73.959
82	48.658	46.107	73.464	78.139	45.478	73.971
83	48.733	46.265	73.479	78.145	45.48	74.028
84	48.746	46.27	73.481	78.548	45.525	74.35
85	48.79	46.386	73.588	78.841	45.676	74.508
86	48.842	46.481	73.652	78.924	45.827	74.618
87	48.99	46.665	73.688	79.137	46.004	74.695
88	49.126	46.695	73.699	79.177	46.204	74.84
89	49.193	46.727	73.704	79.209	46.269	74.95
90	49.228	46.762	73.737	79.213	46.272	75.012
91	49.271	46.798	73.752	79.361	46.286	75.035
92	49.326	46.805	73.775	79.375	46.419	75.326
93	49.349	46.926	73.819	79.395	46.429	75.398
94	49.407	47.023	73.895	79.473	46.454	75.505
95	49.428	47.105	73.987	79.689	46.518	75.566
96	49.442	47.149	74.005	79.772	46.61	75.665
97	49.47	47.173	74.095	79.895	46.636	75.703
98	49.512	47.176	74.118	80	46.638	75.945
99	49.617	47.269	74.126	80.116	46.641	76.133
100	49.693	47.282	74.179	80.415	46.681	76.247
101	49.702	47.284	74.294	80.437	46.706	76.274
102	49.704	47.406	74.308	80.446	46.72	76.315
103	49.808	47.463	74.317	80.559	46.738	76.323
104	49.834	47.496	74.33	80.621	46.768	76.482
105	49.872	47.514	74.362	80.632	46.77	76.666
106	49.877	47.53	74.436	80.744	46.771	76.771
107	49.988	47.543	74.47	80.968	46.782	76.954
108	50.084	47.643	74.564	81.063	46.814	77.078
109	50.149	47.655	74.57	81.086	46.83	77.118
110	50.214	47.662	74.589	81.169	46.841	77.383
111	50.217	47.674	74.718	81.185	46.842	77.4
112	50.267	47.734	74.72	81.371	46.845	77.445
113	50.277	47.773	74.963	81.425	46.848	77.608
114	50.31	47.806	75.01	81.472	46.852	77.809
115	50.324	47.828	75.024	81.568	46.879	77.939
116	50.353	47.86	75.041	81.593	46.953	78.03
117	50.466	47.877	75.128	81.819	47.001	78.048
118	50.535	47.961	75.191	81.904	47.011	78.126
119	50.585	48.122	75.194	82.094	47.12	78.33
120	50.601	48.146	75.234	82.369	47.187	78.516
121	50.607	48.32	75.247	82.546	47.211	78.548
122	50.647	48.377	75.281	82.69	47.236	78.65
123	50.671	48.381	75.351	82.81	47.271	78.655
124	50.681	48.384	75.368	82.847	47.352	78.665
125	50.73	48.405	75.37	82.924	47.367	78.841
126	50.733	48.463	75.443	83.02	47.394	79.137
127	50.777	48.528	75.463	83.082	47.409	79.176
128	50.79	48.584	75.54	83.198	47.519	79.209
129	50.793	48.592	75.542	83.366	47.549	79.358
130	50.794	48.603	75.562	83.377	47.566	79.375
131	50.81	48.604	75.567	83.397	47.577	79.508
132	50.821	48.61	75.572	83.496	47.678	79.651
133	50.843	48.61	75.622	83.505	47.725	79.769
134	50.856	48.646	75.639	83.861	47.754	79.871
135	50.93	48.706	75.693	83.875	47.779	79.895
136	50.952	48.708	75.718	84.107	47.789	80.086
137	51.145	48.742	75.774	84.16	47.85	80.268
138	51.158	48.76	75.886	84.264	47.851	80.617
139	51.181	48.816	75.924	84.283	47.866	80.68
140	51.188	48.82	75.969	84.358	47.882	80.911
141	51.211	48.828	75.993	84.374	47.886	81.009
142	51.296	48.848	75.993	84.627	47.908	81.061
143	51.338	48.858	76.015	84.763	47.91	81.063
144	51.418	48.88	76.025	85.017	47.926	81.182
145	51.425	48.899	76.065	85.151	47.933	81.368
146	51.457	48.91	76.137	85.151	47.939	81.468
147	51.577	48.916	76.141	85.197	47.97	81.556
148	51.65	48.945	76.146	85.364	48.059	81.613
149	51.751	48.958	76.269	85.399	48.081	81.714
150	51.764	48.964	76.319	85.455	48.088	81.77
151	51.795	48.999	76.326	85.589	48.187	81.888
152	51.845	49.006	76.33	85.765	48.224	81.99
153	51.9	49.089	76.337	85.799	48.254	82.032
154	51.905	49.104	76.339	86.013	48.281	82.294
155	51.914	49.138	76.546	86.277	48.287	82.297
156	51.941	49.139	76.686	86.292	48.3	82.69
157	51.947	49.189	76.716	86.373	48.321	82.797
158	51.956	49.234	76.719	86.406	48.473	82.924
159	51.969	49.384	76.724	86.46	48.491	83.377
160	51.97	49.415	76.745	86.741	48.524	83.457
161	52.045	49.431	76.746	86.8	48.545	83.502
162	52.156	49.562	76.768	86.83	48.568	83.704
163	52.165	49.597	76.824	86.904	48.635	83.816
164	52.354	49.617	76.831	87.102	48.647	84.16
165	52.362	49.642	76.896	87.152	48.671	84.175
166	52.38	49.667	76.897	87.227	48.694	84.192
167	52.395	49.717	76.907	87.295	48.704	84.247
168	52.469	49.731	76.908	87.75	48.734	84.324
169	52.507	49.844	76.934	87.973	48.775	84.627
170	52.557	49.86	76.939	88.77	48.841	84.83
171	52.589	49.871	77.026	88.86	48.877	85.115
172	52.633	49.881	77.032	88.897	48.879	85.151
173	52.75	49.973	77.041	88.976	48.89	85.244
174	52.804	50	77.303	89.063	48.898	85.306
175	52.808	50	77.373	89.17	48.945	85.364
176	52.849	50.021	77.395	89.409	48.953	85.782
177	52.885	50.023	77.45	89.487	48.955	85.842
178	52.889	50.103	77.455	89.56	48.997	86.013
179	52.916	50.108	77.575	89.811	49.065	86.044
180	52.923	50.136	77.639	89.846	49.089	86.053
181	52.962	50.142	77.641	90.138	49.096	86.274
182	52.991	50.24	77.67	90.269	49.233	86.465
183	53.002	50.279	77.683	90.501	49.242	86.764
184	53.014	50.317	77.685	90.769	49.264	86.827
185	53.016	50.337	77.728	90.826	49.326	87.012
186	53.045	50.375	77.835	91.09	49.346	87.093
187	53.115	50.39	77.844	91.182	49.353	87.117
188	53.151	50.425	77.875	91.378	49.391	87.174
189	53.161	50.491	77.891	91.444	49.419	87.227
190	53.174	50.508	77.921	91.492	49.464	87.433
191	53.205	50.512	77.928	92.072	49.472	87.568
192	53.21	50.56	77.97	92.145	49.492	87.75
193	53.212	50.574	78.031	92.262	49.5	87.88
194	53.216	50.642	78.051	92.605	49.502	87.916
195	53.276	50.676	78.106	92.885	49.53	88.081
196	53.327	50.676	78.118	92.981	49.562	88.44
197	53.345	50.684	78.25	92.989	49.597	88.446
198	53.366	50.703	78.307	93.056	49.697	88.499
199	53.397	50.728	78.31	93.299	49.703	88.77
200	53.405	50.737	78.376	93.382	49.835	88.813
201	53.439	50.762	78.397	93.49	49.917	88.948
202	53.527	50.813	78.416	93.517	50.012	88.999
203	53.573	50.836	78.5	93.585	50.043	89.346
204	53.573	50.862	78.522	93.664	50.081	89.499
205	53.578	50.904	78.545	93.738	50.135	89.504
206	53.592	50.936	78.551	93.832	50.148	90.16
207	53.615	50.938	78.565	93.946	50.181	90.269
208	53.722	50.996	78.617	93.976	50.343	90.273
209	53.743	51.007	78.65	94.158	50.453	90.386
210	53.848	51.025	78.652	94.162	50.46	90.592
211	53.883	51.141	78.773	94.349	50.519	90.666
212	53.987	51.181	78.79	94.35	50.555	90.753
213	54.028	51.223	78.808	94.517	50.575	90.769
214	54.029	51.318	78.811	94.603	50.578	91.028
215	54.065	51.339	78.834	94.837	50.603	91.031
216	54.094	51.366	78.853	95.015	50.605	91.039
217	54.122	51.403	78.864	95.226	50.614	91.09
218	54.142	51.425	78.906	95.259	50.624	91.179
219	54.15	51.462	78.963	95.303	50.676	91.28
220	54.182	51.492	78.974	95.351	50.735	91.492
221	54.255	51.547	79.001	95.393	50.75	91.507
222	54.263	51.564	79.012	95.665	50.753	91.688
223	54.287	51.567	79.02	95.757	50.83	91.834
224	54.309	51.582	79.061	96.098	50.83	92.072
225	54.339	51.602	79.074	96.241	50.906	92.145
226	54.418	51.682	79.078	96.385	50.934	92.224
227	54.423	51.717	79.085	96.447	51.063	92.262
228	54.449	51.749	79.104	96.502	51.116	92.515
229	54.493	51.819	79.107	96.918	51.12	92.547
230	54.495	51.833	79.167	96.93	51.138	92.602
231	54.497	51.853	79.195	96.965	51.171	92.765
232	54.506	51.856	79.205	97.057	51.225	92.865
233	54.514	51.866	79.222	97.082	51.229	92.955
234	54.52	52.013	79.257	97.124	51.23	92.958
235	54.535	52.018	79.26	97.402	51.231	93.056
236	54.582	52.027	79.26	97.821	51.259	93.173
237	54.586	52.028	79.302	97.875	51.269	93.53
238	54.641	52.047	79.351	98.009	51.324	93.879
239	54.709	52.055	79.4	98.055	51.43	94.343
240	54.712	52.067	79.403	98.073	51.445	94.35
241	54.753	52.07	79.511	98.118	51.486	94.483
242	54.785	52.086	79.601	98.616	51.487	94.517
243	54.798	52.113	79.793	98.783	51.566	94.637
244	54.8	52.145	79.826	98.915	51.591	94.698
245	54.822	52.149	79.882	99.025	51.659	94.979
246	54.873	52.155	79.918	99.315	51.689	95.103
247	54.887	52.166	79.964	99.32	51.696	95.161
248	54.919	52.192	80	99.367	51.701	95.181
249	54.926	52.201	80.007	99.503	51.735	95.191
250	54.958	52.218	80.019	99.726	51.743	95.351
251	54.963	52.282	80.064	99.802	51.792	95.393
252	55.005	52.307	80.263	99.958	51.862	95.462
253	55.006	52.314	80.264	100.003	51.874	95.509
254	55.025	52.34	80.333	100.413	51.91	95.77
255	55.101	52.377	80.379	100.534	51.944	95.799
256	55.126	52.451	80.429	100.587	51.954	96.331
257	55.151	52.469	80.45	101.093	51.967	96.578
258	55.154	52.499	80.468	101.261	52	96.701
259	55.182	52.505	80.532	101.318	52.022	96.954
260	55.188	52.554	80.547	101.36	52.025	96.965
261	55.189	52.624	80.549	101.472	52.067	97.322
262	55.276	52.712	80.563	101.561	52.081	97.401
263	55.282	52.805	80.567	101.608	52.112	97.767
264	55.307	52.983	80.589	101.669	52.122	98.083
265	55.311	52.986	80.613	101.931	52.139	98.298
266	55.314	52.99	80.625	101.947	52.158	98.4
267	55.325	53.041	80.633	102.402	52.166	98.465
268	55.328	53.086	80.665	102.604	52.215	98.742
269	55.336	53.09	80.815	102.712	52.241	98.783
270	55.381	53.114	80.822	102.863	52.282	98.786
271	55.501	53.132	80.935	103.036	52.344	99.364
272	55.529	53.199	81.011	103.077	52.374	99.539
273	55.579	53.22	81.086	103.423	52.483	99.542
274	55.591	53.252	81.146	103.431	52.484	99.828
275	55.628	53.27	81.157	103.64	52.516	100.021
276	55.661	53.298	81.162	103.683	52.575	100.352
277	55.735	53.314	81.169	103.692	52.58	100.599
278	55.763	53.32	81.208	103.707	52.599	100.701
279	55.791	53.377	81.286	103.803	52.646	100.814
280	55.797	53.433	81.29	103.859	52.68	100.841
281	55.808	53.477	81.392	103.93	52.695	101.207
282	55.811	53.479	81.51	104.186	52.729	101.318
283	55.842	53.485	81.532	104.294	52.78	101.605
284	55.895	53.5	81.549	104.353	52.833	101.856
285	55.907	53.54	81.609	104.537	52.857	101.941
286	55.954	53.612	81.655	104.573	52.919	102.009
287	55.963	53.643	81.978	104.729	52.998	102.072
288	55.965	53.648	82.001	105.053	53.02	102.106
289	55.979	53.686	82.017	105.325	53.087	102.291
290	55.986	53.688	82.032	105.339	53.111	102.313
291	55.994	53.698	82.046	105.529	53.136	102.703
292	56.117	53.752	82.084	105.626	53.181	102.884
293	56.132	53.778	82.085	105.663	53.277	103.167
294	56.14	53.779	82.11	105.697	53.343	103.423
295	56.145	53.794	82.148	105.895	53.363	103.579
296	56.166	53.807	82.188	106.04	53.462	103.621
297	56.173	53.849	82.211	106.28	53.465	103.64
298	56.185	53.853	82.216	106.312	53.495	103.858
299	56.224	53.854	82.219	106.323	53.498	104.183
300	56.279	53.867	82.228	106.543	53.519	104.306
301	56.284	53.868	82.259	106.971	53.672	104.745
302	56.316	53.877	82.302	107.4	53.695	104.831
303	56.323	53.929	82.371	107.638	53.702	105.369
304	56.325	53.949	82.405	107.738	53.744	105.529
305	56.338	53.966	82.444	108.293	53.956	105.96
306	56.355	53.97	82.455	108.411	54.006	106.642
307	56.366	54.03	82.497	108.622	54.194	106.704
308	56.367	54.031	82.537	108.76	54.404	106.774
309	56.375	54.041	82.651	108.927	54.433	106.789
310	56.39	54.045	82.732	109.221	54.449	--
311	56.405	54.07	82.75	109.338	54.514	--
312	56.41	54.117	82.757	109.47	54.622	--
313	56.415	54.173	82.769	109.77	54.644	--
314	56.428	54.194	82.789	110.084	54.747	--
315	56.5	54.194	82.823	110.384	54.806	--
316	56.555	54.217	82.857	110.515	54.821	--
317	56.563	54.282	82.941	110.535	54.871	--
318	56.619	54.296	83.018	110.666	54.947	--
319	56.649	54.369	83.038	110.736	55	--
320	56.661	54.37	83.056	111.58	55.018	--
321	56.67	54.427	83.074	111.602	55.024	--
322	56.684	54.444	83.123	111.925	55.042	--
323	56.707	54.483	83.174	112.119	55.093	--
324	56.72	54.507	83.185	112.418	55.159	--
325	56.724	54.555	83.217	112.614	55.167	--
326	56.774	54.625	83.3	113.553	55.198	--
327	56.802	54.663	83.332	113.711	55.204	--
328	56.841	54.765	83.388	114.49	55.231	--
329	56.923	54.794	83.4	114.566	55.33	--
330	56.974	54.828	83.414	114.578	55.355	--
331	57.022	54.854	83.452	114.604	55.357	--
332	57.049	54.883	83.49	114.619	55.358	--
333	57.07	54.889	83.507	115.028	55.363	--
334	57.088	54.919	83.536		55.401	--
335	57.09	54.925	83.551		55.452	--
336	57.102	54.94	83.684		55.456	--
337	57.124	54.942	83.717		55.465	--
338	57.124	54.97	83.752		55.481	--
339	57.163	54.997	83.756		55.506	--
340	57.189	55.114	83.877		55.536	--
341	57.214	55.142	83.896		55.544	--
342	57.217	55.15	83.961		55.605	--
343	57.218	55.301	83.964		55.691	--
344	57.238	55.302	84.049		55.707	--
345	57.238	55.34	84.06		55.748	--
346	57.265	55.35	84.125		55.754	--
347	57.266	55.364	84.168		55.786	--
348	57.271	55.37	84.172		55.802	--
349	57.338	55.416	84.187		55.817	--
350	57.413	55.419	84.318		55.876	--
351	57.416	55.442	84.334		55.989	--
352	57.438	55.448	84.385		56.031	--
353	57.472	55.484	84.403		56.045	--
354	57.685	55.484	84.454		56.091	--
355	57.705	55.537	84.559		56.112	--
356	57.712	55.582	84.614		56.122	--
357	57.727	55.618	84.657		56.191	--
358	57.78	55.625	84.833		56.253	--
359	57.791	55.63	84.881		56.265	--
360	57.807	55.657	84.951		56.349	--
361	57.815	55.683	84.989		56.385	--
362	57.851	55.804	85.151		56.399	--
363	57.894	55.837	85.254		56.403	--
364	57.924	55.869	85.271		56.429	--
365	58.028	55.871	85.354		56.443	--
366	58.054	55.885	85.442		56.523	--
367	58.07	55.946	85.52		56.617	--
368	58.108	55.963	85.566		56.66	--
369	58.183	55.975	85.578		56.688	--
370	58.211	55.985	85.707		56.696	--
371	58.245	56.098	85.803		56.907	--
372	58.263	56.116	85.809		56.979	--
373	58.287	56.121	85.992		57.063	--
374	58.312	56.126	86.133		57.083	--
375	58.341	56.232	86.145		57.097	--
376	58.367	56.238	86.224		57.181	--
377	58.379	56.294	86.334		57.266	--
378	58.436	56.313	86.362		57.344	--
379	58.475	56.339	86.421		57.553	--
380	58.531	56.364	86.452		57.559	--
381	58.709	56.376	86.461		57.651	--
382	58.718	56.38	86.55		57.666	--
383	58.807	56.492	86.563		57.675	--
384	58.811	56.498	86.713		57.697	--
385	58.817	56.571	86.739		57.718	--
386	58.886	56.577	86.802		57.813	--
387	58.897	56.596	86.838		57.815	--
388	59.089	56.629	86.962		57.817	--
389	59.123	56.687	86.973		57.853	--
390	59.174	56.697	87.061		57.91	--
391	59.284	56.71	87.12		57.92	--
392	59.292	56.792	87.241		57.946	--
393	59.298	56.817	87.351		57.962	--
394	59.325	56.902	87.391		57.991	--
395	59.339	56.95	87.47		58.104	--
396	59.381	57.023	87.501		58.119	--
397	59.446	57.024	87.539		58.243	--
398	59.472	57.075	87.656		58.272	--
399	59.48	57.117	87.695		58.297	--
400	59.517	57.166	87.73		58.434	--
401	59.518	57.172	87.737		58.451	--
402	59.588	57.172	87.756		58.457	--
403	59.621	57.188	87.79		58.489	--
404	59.637	57.208	87.84		58.503	--
405	59.659	57.23	87.937		58.552	--
406	59.719	57.31	87.942		58.594	--
407	59.762	57.353	87.954		58.614	--
408	59.788	57.366	87.961		58.65	--
409	59.849	57.367	87.973		58.672	--
410	59.869	57.402	87.979		58.723	--
411	59.879	57.405	88.056		58.766	--
412	59.977	57.416	88.202		58.808	--
413	60.042	57.417	88.259		58.828	--
414	60.056	57.438	88.552		58.986	--
415	60.056	57.466	88.7		59.022	--
416	60.076	57.51	88.717		59.138	--
417	60.122	57.523	88.888		59.149	--
418	60.134	57.538	88.921		59.156	--
419	60.145	57.582	88.994		59.166	--
420	60.19	57.64	89.02		59.195	--
421	60.266	57.704	89.145		59.253	--
422	60.334	57.706	89.23		59.345	--
423	60.361	57.724	89.569		59.476	--
424	60.365	57.769	89.639		59.509	--
425	60.378	57.779	89.678		59.581	--
426	60.457	57.797	89.781		59.77	--
427	60.474	57.814	89.844		59.828	--
428	60.659	57.818	89.847		59.836	--
429	60.69	57.828	89.869		59.921	--
430	60.691	57.854	89.986	--	59.95	--
431	60.764	57.878	90.078	--	60.012	--
432	60.764	57.89	90.137	--	60.167	--
433	60.803	57.933	90.253	--	60.201	--
434	60.829	57.934	90.283	--	60.256	--
435	60.959	57.94	90.424	--	60.274	--
436	60.98	57.955	90.523	--	60.309	--
437	60.99	57.982	90.559	--	60.49	--
438	61.062	58.052	90.733	--	60.557	--
439	61.065	58.065	90.79	--	60.626	--
440	61.079	58.104	90.79	--	60.635	--
441	61.097	58.113	91.062	--	60.652	--
442	61.128	58.126	91.11	--	60.701	--
443	61.182	58.13	91.169	--	60.713	--
444	61.349	58.131	91.179	--	60.714	--
445	61.393	58.136	91.288	--	60.88	--
446	61.411	58.159	91.497	--	60.896	--
447	61.441	58.163	91.555	--	61.098	--
448	61.441	58.175	91.62	--	61.112	--
449	61.471	58.179	91.672	--	61.242	--
450	61.481	58.184	91.703	--	61.412	--
451	61.489	58.199	91.71	--	61.463	--
452	61.497	58.255	91.846	--	61.656	--
453	61.538	58.274	91.895	--	61.681	--
454	61.637	58.306	91.93	--	62.086	--
455	61.656	58.342	92.017	--	62.323	--
456	61.661	58.348	92.231	--	62.355	--
457	61.715	58.354	92.346	--	62.578	--
458	61.792	58.357	92.383	--	62.653	--
459	61.895	58.423	92.414	--	62.993	--
460	62.01	58.446	92.453	--	63.099	--
461	62.022	58.448	92.476	--	63.111	--
462	62.114	58.485	92.514	--	63.491	--
463	62.267	58.554	92.631	--	63.87	--
464	62.32	58.587	92.785	--	63.979	--
465	62.326	58.624	92.807	--	64.15	--
466	62.336	58.632	93.002	--	64.458	--
467	62.414	58.659	93.034	--	64.59	--
468	62.478	58.67	93.066	--	64.625	--
469	62.506	58.712	93.07	--	64.745	--
470	62.547	58.719	93.304	--	65.068	--
471	62.566	58.787	93.342	--	65.227	--
472	62.639	58.809	93.505	--	65.856	--
473	62.745	58.814	93.512	--	65.882	--
474	62.752	58.824	93.604	--	66.066	--
475	62.798	58.83	93.704	--	66.218	--
476	62.906	58.868	93.759	--	66.445	--
477	62.979	58.887	93.843	--	66.538	--
478	63.032	58.9	94.119	--	66.674	--
479	63.049	58.957	94.123	--	66.808	--
480	63.12	59.039	94.172	--	67.246	--
481	63.185	59.074	94.234	--	67.747	--
482	63.259	59.101	94.242	--	67.796	--
483	63.298	59.112	94.373	--	67.919	--
484	63.307	59.152	94.415	--	68.194	--
485	63.347	59.152	94.443	--	68.23	--
486	63.461	59.25	94.55	--	68.796	--
487	63.465	59.251	94.617	--	68.827	--
488	63.512	59.288	94.886	--	68.85	--
489	63.547	59.322	94.926	--	68.962	--
490	63.642	59.33	95.015	--	69.037	--
491	63.653	59.357	95.349	--	--	--
492	63.745	59.388	95.469	--	--	--
493	63.783	59.399	95.601	--	--	--
494	63.829	59.409	95.622	--	--	--
495	63.927	59.428	95.683	--	--	--
496	63.945	59.434	95.826	--	--	--
497	64.012	59.448	95.976	--	--	--
498	64.017	59.522	96.103	--	--	--
499	64.03	59.529	96.215	--	--	--
500	64.168	59.546	96.624	--	--	--
501	64.269	59.564	96.651	--	--	--
502	64.282	59.595	96.719	--	--	--
503	64.33	59.61	96.744	--	--	--
504	64.346	59.63	96.924	--	--	--
505	64.365	59.641	97.006	--	--	--
506	64.368	59.669	97.04	--	--	--
507	64.419	59.726	97.146	--	--	--
508	64.429	59.735	97.232	--	--	--
509	64.459	59.849	97.509	--	--	--
510	64.47	59.869	97.643	--	--	--
511	64.473	59.938	97.85	--	--	--
512	64.788	59.942	98.107	--	--	--
513	64.851	59.944	98.324	--	--	--
514	64.861	59.975	98.609	--	--	--
515	64.899	60.01	98.745	--	--	--
516	65.208	60.021	99.444	--	--	--
517	65.247	60.031	99.451	--	--	--
518	65.298	60.046	99.46	--	--	--
519	65.357	60.07	99.744	--	--	--
520	65.519	60.077	100.021	--	--	--
521	65.522	60.094	100.149	--	--	--
522	65.621	60.112	100.362	--	--	--
523	65.705	60.127	100.393	--	--	--
524	65.731	60.183	100.458	--	--	--
525	65.843	60.227	100.609	--	--	--
526	66.199	60.286	100.819	--	--	--
527	66.349	60.294	101.477	--	--	--
528	66.364	60.301	101.75	--	--	--
529	66.366	60.339	102.11	--		--
530	66.484	60.369	102.316	--		--
531	66.492	60.466	102.524	--		--
532	66.498	60.467	102.53	--		--
533	66.648	60.509	102.617	--		--
534	66.876	60.515	103.101	--		--
535	66.979	60.525	103.496	--		--
536	67.122	60.528	103.805	--		--
537	67.315	60.531	103.82	--		--
538	67.397	60.633	103.838	--		--
539	67.619	60.635	103.892	--		--
540	67.735	60.694	--	--		--
541	67.75	60.734	--	--		--
542	67.805	60.798	--	--		--
543	67.898	60.798	--	--		--
544	67.932	60.904	--	--		--
545	68.133	60.941	--	--		--
546	68.145	60.975	--	--		--
547	68.164	60.991	--	--		--
548	68.412	60.995	--	--		--
549	69.09	61.049	--	--		--
550	69.105	61.054	--	--		--
551	69.234	61.066	--	--		--
552	69.243	61.094	--	--		--
553	69.291	61.123	--	--		--
554	69.444	61.129	--	--		--
555	69.643	61.15	--	--		--
556	69.764	61.251	--	--		--
557	69.796	61.253	--	--		--
558	69.937	61.319	--	--		--
559	70.193	61.335	--	--		--
560	70.208	61.339	--	--		--
561	70.421	61.362	--	--		--
562	70.792	61.397	--	--		--
563	70.925	61.47	--	--		--
564	71.197	61.54	--	--		--
565	71.256	61.57	--	--		--
566	71.355	61.582	--	--		--
567	71.518	61.586	--	--		--
568	71.656	61.587	--	--		--
569	71.871	61.613	--	--		--
570	72.022	61.625	--	--		--
571	--	61.655	--	--		--
572	--	61.662	--	--		--
573	--	61.678	--	--		--
574	--	61.733	--	--		--
575	--	61.754	--	--		--
576	--	61.761	--	--		--
577	--	61.762	--	--		--
578	--	61.764	--	--		--
579	--	61.766	--	--		--
580	--	61.805	--	--		--
581	--	61.83	--	--		--
582	--	61.853	--	--		--
583	--	61.889	--	--
584	--	61.909	--	--
585	--	61.933	--	--
586	--	61.954	--	--
587	--	61.957	--	--
588	--	61.97	--	--
589	--	61.982	--	--
590	--	62.041	--	--
591	--	62.048	--	--
592	--	62.1	--	--
593	--	62.105	--	--
594	--	62.108	--	--
595	--	62.216	--	--
596	--	62.221	--	--
597	--	62.275	--	--
598	--	62.297	--	--
599	--	62.305	--	--
600	--	62.336	--	--
601	--	62.343	--	--
602	--	62.377	--	--
603	--	62.397	--	--
604	--	62.422	--	--
605	--	62.441	--	--
606	--	62.457	--	--
607	--	62.464	--	--
608	--	62.512	--	--
609	--	62.56	--	--
610	--	62.561	--	--
611	--	62.578	--	--
612	--	62.61	--	--
613	--	62.626	--	--
614	--	62.753	--	--
615	--	62.764	--	--
616	--	62.811	--	--
617	--	62.844	--	--
618	--	62.845	--	--
619	--	62.858	--	--
620	--	62.87	--	--
621	--	62.873	--	--
622	--	62.912	--	--
623	--	62.913	--	--
624	--	62.919	--	--
625	--	62.93	--	--
626	--	63.013	--	--
627	--	63.049	--	--
628	--	63.061	--	--
629	--	63.089	--	--
630	--	63.103	--	--
631	--	63.107	--	--
632	--	63.163	--	--
633	--	63.172	--	--
634	--	63.186	--	--
635	--	63.258	--	--
636	--	63.279	--	--
637	--	63.379	--	--
638	--	63.388	--	--
639	--	63.433	--	--
640	--	63.439	--	--
641	--	63.456	--	--
642	--	63.465	--	--
643	--	63.477	--	--
644	--	63.529	--	--
645	--	63.53	--	--
646	--	63.561	--	--
647	--	63.681	--	--
648	--	63.802	--	--
649	--	63.833	--	--
650	--	63.841	--	--
651	--	63.874	--	--
652	--	63.896	--	--
653	--	63.928	--	--
654	--	63.934	--	--
655	--	63.967	--	--
656	--	63.974	--	--
657	--	64.022	--	--
658	--	64.031	--	--
659	--	64.053	--	--
660	--	64.071	--	--
661	--	64.167	--	--
662	--	64.187	--	--
663	--	64.223	--	--
664	--	64.229	--	--
665	--	64.305	--	--
666	--	64.322	--	--
667	--	64.333	--	--
668	--	64.425	--	--
669	--	64.45	--	--
670	--	64.813	--	--
671	--	64.874	--	--
672	--	64.906	--	--
673	--	64.949	--	--
674	--	64.966	--	--
675	--	64.979	--	--
676	--	64.984	--	--
677	--	64.995	--	--
678	--	65.06	--	--
679	--	65.08	--	--
680	--	65.179	--	--
681	--	65.216	--	--
682	--	65.219	--	--
683	--	65.278	--	--
684	--	65.329	--	--
685	--	65.343	--	--
686	--	65.344	--	--
687	--	65.372	--	--
688	--	65.375	--	--
689	--	65.393	--	--
690	--	65.433	--	--
691	--	65.499	--	--
692	--	65.506	--	--
693	--	65.57	--	--
694	--	65.616	--	--
695	--	65.62	--	--
696	--	65.636	--	--
697	--	65.64	--	--
698	--	65.688	--	--
699	--	65.691	--	--
700	--	65.716	--	--
701	--	65.729	--	--
702	--	65.794	--	--
703	--	65.808	--	--
704	--	65.877	--	--
705	--	66.046	--	--
706	--	66.058	--	--
707	--	66.074	--	--
708	--	66.142	--	--
709	--	66.172	--	--
710	--	66.181	--	--
711	--	66.214	--	--
712	--	66.217	--	--
713	--	66.356	--	--
714	--	66.377	--	--
715	--	66.473	--	--
716	--	66.491	--	--
717	--	66.554	--	--
718	--	66.581	--	--
719	--	66.586	--	--
720	--	66.597	--	--
721	--	66.606	--	--
722	--	66.622	--	--
723	--	66.629	--	--
724	--	66.64	--	--
725	--	66.641	--	--
726	--	66.648	--	--
727	--	66.71	--	--
728	--	66.75	--	--
729	--	66.773	--	--
730	--	66.788	--	--
731	--	66.794	--	--
732	--	66.918	--	--
733	--	66.925	--	--
734	--	66.933	--	--
735	--	66.936	--	--
736	--	67.031	--	--
737	--	67.043	--	--
738	--	67.046	--	--
739	--	67.052	--	--
740	--	67.055	--	--
741	--	67.065	--	--
742	--	67.141	--	--
743	--	67.216	--	--
744	--	67.237	--	--
745	--	67.237	--	--
746	--	67.243	--	--
747	--	67.252	--	--
748	--	67.299	--	--
749	--	67.302	--	--
750	--	67.336	--	--
751	--	67.404	--	--
752	--	67.441	--	--
753	--	67.472	--	--
754	--	67.488	--	--
755	--	67.531	--	--
756	--	67.536	--	--
757	--	67.571	--	--
758	--	67.574	--	--
759	--	67.65	--	--
760	--	67.688	--	--
761	--	67.697	--	--
762	--	67.731	--	--
763	--	67.733	--	--
764	--	67.759	--	--
765	--	67.772	--	--
766	--	67.787	--	--
767	--	67.81	--	--
768	--	67.815	--	--
769	--	67.901	--	--
770	--	68.002	--	--
771	--	68.037	--	--
772	--	68.067	--	--
773	--	68.07	--	--
774	--	68.073	--	--
775	--	68.09	--	--
776	--	68.14	--	--
777	--	68.177	--	--
778	--	68.232	--	--
779	--	68.238	--	--
780	--	68.265	--	--
781	--	68.29	--	--
782	--	68.315	--	--
783	--	68.316	--	--
784	--	68.322	--	--
785	--	68.323	--	--
786	--	68.364	--	--
787	--	68.429	--	--
788	--	68.44	--	--
789	--	68.487	--	--
790	--	68.559	--	--
791	--	68.568	--	--
792	--	68.667	--	--
793	--	68.696	--	--
794	--	68.728	--	--
795	--	68.754	--	--
796	--	68.803	--	--
797	--	68.823	--	--
798	--	68.912	--	--
799	--	68.929	--	--
800	--	68.936	--	--
801	--	69.081	--	--
802	--	69.087	--	--
803	--	69.133	--	--
804	--	69.143	--	--
805	--	69.239	--	--
806	--	69.275	--	--
807	--	69.282	--	--
808	--	69.314	--	--
809	--	69.358	--	--
810	--	69.479	--	--
811	--	69.485	--	--
812	--	69.513	--	--
813	--	69.584	--	--
814	--	69.587	--	--
815	--	69.674	--	--
816	--	69.706	--	--
817	--	69.757	--	--
818	--	69.783	--	--
819	--	69.801	--	--
820	--	69.84	--	--
821	--	70.008	--	--
822	--	70.045	--	--
823	--	70.198	--	--
824	--	70.243	--	--
825	--	70.261	--	--
826	--	70.307	--	--
827	--	70.421	--	--
828	--	70.452	--	--
829	--	70.502	--	--
830	--	70.506	--	--
831	--	70.553	--	--
832	--	70.578	--	--
833	--	70.614	--	--
834	--	70.62	--	--
835	--	70.645	--	--
836	--	70.678	--	--
837	--	70.705	--	--
838	--	70.723	--	--
839	--	70.733	--	--
840	--	70.789	--	--
841	--	70.8	--	--
842	--	70.834	--	--
843	--	70.859	--	--
844	--	70.982	--	--
845	--	70.987	--	--
846	--	71.002	--	--
847	--	71.046	--	--
848	--	71.166	--	--
849	--	71.186	--	--
850	--	71.203	--	--
851	--	71.247	--	--
852	--	71.317	--	--
853	--	71.375	--	--
854	--	71.439	--	--
855	--	71.474	--	--
856	--	71.501	--	--
857	--	71.556	--	--
858	--	71.588	--	--
859	--	71.598	--	--
860	--	71.6	--	--
861	--	71.621	--	--
862	--	71.75	--	--
863	--	71.776	--	--
864	--	71.807	--	--
865	--	71.84	--	--
866	--	71.851	--	--
867	--	71.972	--	--
868	--	72.044	--	--
869	--	72.072	--	--
870	--	72.208	--	--
871	--	72.257	--	--
872	--	72.296	--	--
873	--	72.49	--	--
874	--	72.493	--	--
875	--	72.543	--	--
876	--	72.625	--	--
877	--	72.683	--	--
878	--	72.735	--	--
879	--	72.799	--	--
880	--	72.939	--	--
881	--	73.102	--	--
882	--	73.264	--	--
883	--	73.289	--	--
884	--	73.396	--	--
885	--	73.42	--	--
886	--	73.448	--	--
887	--	73.562	--	--
888	--	73.579	--	--
889	--	73.798	--	--
890	--	73.877	--	--
891	--	73.923	--	--
892	--	73.959	--	--
893	--	74.015	--	--
894	--	74.057	--	--
895	--	74.06	--	--
896	--	74.498	--	--
897	--	74.57	--	--
898	--	74.599	--	--
899	--	74.604	--	--
900	--	74.7	--	--
901	--	74.924	--	--
902	--	74.926	--	--
903	--	75.11	--	--
904	--	75.197	--	--
905	--	75.225	--	--
906	--	75.327	--	--
907	--	75.479	--	--
908	--	75.743	--	--
909	--	75.971	--	--
910	--	76.064	--	--
911	--	76.079	--	--
912	--	76.145	--	--
913	--	76.195	--	--
914	--	76.232	--	--
915	--	76.241	--	--
916	--	76.352	--	--
917	--	76.569	--	--
918	--	76.647	--	--
919	--	76.825	--	--
920	--	77.19	--	--
921	--	77.216	--	--
922	--	77.312	--	--
923	--	77.548	--	--
924	--	77.864	--	--
925	--	78.341	--	--
926	--	78.476	--	--
927	--	78.609	--	--
928	--	78.943	--	--

## Sheet: Figure 2C-D-Suppl 10
Figure 2C and Supplementary Figure 10											Raw data	WT	α-cat KD	α-cat KD -Vcl T12	α-cat KD -Vcl T12 A50I
											n1	76.285	37.299	75.345	43.133
											n2	209.147	60.114	94.151	35.094
											n3	104.857	32.257	80.95	41.657
											% Normalized vs WT
											n1	100	48.8943	98.7678	56.5419
											n2	100	28.7425	45.0167	16.7796
											n3	100	30.7628	77.2004	39.7274
											Mean	100	36.1332	73.6616	37.683
											Std. Deviation	0	11.0975	27.0497	19.9598

## Sheet: Figure 2i
Figure 2i
	vinculin/b-catenin
|	Run
|	GB
idecomp	=
Energy	Decomposition
DELTAS:
Total	Energy
Residue	Location
	Err.
PRO	1	0.09164
VAL	2	0.0497
PHE	3	-0.00469
HID	4	0.02991
THR	5	0.01642
ARG	6	-0.970151
THR	7	-2.0587
ILE	8	-0.17346
GLU	9	0.04312
SER	10	0.306713
ILE	11	-2.88764
LEU	12	-0.453834
GLU	13	0.20698
PRO	14	-1.32372
VAL	15	-2.83921
ALA	16	-0.09365
GLN	17	0.338402
GLN	18	-2.96639
ILE	19	-1.95014
SER	20	0.03739
HID	21	-0.996283
LEU	22	-3.09261
VAL	23	-0.08704
ILE	24	-0.02326
MET	25	-1.70146
HID	26	-0.164744
GLU	27	0.08289
GLU	28	0.15449
GLY	29	0.05716
GLU	30	0.145494
VAL	31	-0.777546
ASP	32	0.09473
GLY	33	0.0597764
LYS	34	-1.98322
ALA	35	0.0897688
ILE	36	-2.23194
PRO	37	-1.86558
ASP	38	0.151943
LEU	39	-1.88609
THR	40	-0.00867
ALA	41	0.101593
PRO	42	-2.37667
VAL	43	-0.763546
ALA	44	-0.000615488
ALA	45	-1.30095
VAL	46	-2.49885
GLN	47	0.10724
ALA	48	0.0188051
ALA	49	-1.76146
VAL	50	-0.727806
SER	51	0.134664
ASN	52	0.144092
LEU	53	-2.29352
VAL	54	-0.02077
ARG	55	0.481872
VAL	56	-1.18367
GLY	57	-0.0383874
LYS	58	0.10181
GLU	59	0.395295
THR	60	-0.623906
VAL	61	-0.02217
GLN	62	0.04841
THR	63	-0.00465791
THR	64	-0.000818584
GLU	65	0.06035
ASP	66	-0.01538
GLN	67	0.01132
ILE	68	0.01165
LEU	69	0.01483
LYS	70	0.04528
ARG	71	0.01684
ASP	72	0.05532
MET	73	-0.00605365
PRO	74	-0.01241
PRO	75	0.00516
ALA	76	0.03537
PHE	77	-0.04465
ILE	78	0.00387
LYS	79	0.13046
VAL	80	0.03541
GLU	81	0.04581
ASN	82	0.0411
ALA	83	0.03601
CYS	84	-0.07537
THR	85	0.02718
LYS	86	0.11057
LEU	87	-0.362598
VAL	88	-0.00319
GLN	89	0.04553
ALA	90	0.05444
ALA	91	0.0163622
GLN	92	0.04609
MET	93	0.03897
LEU	94	-0.103275
GLN	95	0.0527
SER	96	0.02086
ASP	97	0.06861
PRO	98	-0.00348754
TYR	99	0.02274
SER	100	0.01556
VAL	101	0.00825
PRO	102	0.0022
ALA	103	0.03215
ARG	104	0.0730254
ASP	105	0.02783
TYR	106	0.03459
LEU	107	-0.439675
ILE	108	-0.132227
ASP	109	0.01572
GLY	110	-0.01418
SER	111	-0.490074
ARG	112	0.05988
GLY	113	0.03752
ILE	114	-0.425119
LEU	115	-0.124449
SER	116	-0.00246
GLY	117	0.05519
THR	118	-0.0446502
SER	119	-0.02158
ASP	120	0.03315
LEU	121	0.0991711
LEU	122	-0.346196
LEU	123	-0.01093
THR	124	0.04035
PHE	125	-1.08488
ASP	126	0.00232075
GLU	127	0.03107
ALA	128	0.02185
GLU	129	0.333978
VAL	130	-0.00121
ARG	131	0.07028
LYS	132	0.297742
ILE	133	-0.00179241
ILE	134	0.00149
ARG	135	0.03207
VAL	136	0.00757
CYS	137	-0.00026
LYS	138	0.00264
GLY	139	0.00123
ILE	140	0.00074
LEU	141	-4e-05
GLU	142	0.00107
TYR	143	-8e-05
LEU	144	-1e-05
THR	145	-0.00013
VAL	146	-6e-05
ALA	147	-0.00018
GLU	148	0.0003
VAL	149	1e-05
VAL	150	-0.0001
GLU	151	0.00025
THR	152	-2e-05
MET	153	4e-05
GLU	154	0.00062
ASP	155	0.00075
LEU	156	2e-05
VAL	157	8e-05
THR	158	0.00011
TYR	159	-0.00017
THR	160	6e-05
LYS	161	-0.00171
ASN	162	0.00126
LEU	163	-0.00014
GLY	164	-7e-05
PRO	165	0.00069
GLY	166	0.00044
MET	167	-0.00087
THR	168	0.00699
LYS	169	0.0728189
MET	170	1e-05
ALA	171	0.00352
LYS	172	0.0973962
MET	173	-0.00921398
ILE	174	-0.01453
ASP	175	0.0899154
GLU	176	0.202217
ARG	177	0.0819039
GLN	178	0.06899
GLN	179	-0.123696
GLU	180	-0.127601
LEU	181	0.01899
THR	182	-0.0253
HID	183	0.00119
GLN	184	0.01322
GLU	185	0.01814
HID	186	0.01923
ARG	187	0.08946
VAL	188	-0.00241
MET	189	0.00568
LEU	190	0.01419
VAL	191	6e-05
ASN	192	0.00094
SER	193	0.00352
MET	194	0.0032
ASN	195	0.00143
THR	196	0.00097
VAL	197	0.00224
LYS	198	0.0082
GLU	199	0.00123
LEU	200	0.00029
LEU	201	-0.00011
PRO	202	-0.0005
VAL	203	1e-05
LEU	204	-2e-05
ILE	205	-0.00012
SER	206	-2e-05
ALA	207	-8e-05
MET	208	-0.00014
LYS	209	-0.00054
ILE	210	-0.0001
PHE	211	-9e-05
VAL	212	-5e-05
THR	213	-2e-05
THR	214	-8e-05
LYS	215	-0.00023
ASN	216	1e-05
SER	217	-2e-05
LYS	218	-0.00015
ASN	219	5e-05
GLN	220	-3e-05
GLY	221	-6e-05
ILE	222	-0.00015
GLU	223	2e-05
GLU	224	0.00022
ALA	225	-2e-05
LEU	226	4e-05
LYS	227	-0.00025
ASN	228	6e-05
ARG	229	-0.0004
ASN	230	5e-05
PHE	231	-0.00013
THR	232	5e-05
VAL	233	-6e-05
GLU	234	0.00035
LYS	235	-0.00044
MET	236	-9e-05
SER	237	-0.00036
ALA	238	4e-05
GLU	239	0.00087
ILE	240	-0.00021
ASN	241	1e-05
GLU	242	0.00052
ILE	243	0.00352
ILE	244	-0.00121
ARG	245	0.00127
VAL	246	0.00915
LEU	247	0.01278
GLN	248	0.00746
LEU	249	0.0053
THR	250	0.0133
SER	251	0.02708
MET	252	3.65199
ALA	253	-1.4925
THR	254	-1.43468
GLN	255	-1.17117
ALA	256	0.128362
ASP	257	-0.336538
LEU	258	-1.1932
MET	259	-0.10795
GLU	260	0.530516
LEU	261	-0.295804
ASP	262	0.17259
MET	263	-2.59225
ALA	264	-0.611816
MET	265	-0.195462
GLU	266	-1.42348
PRO	267	-3.76042
ASP	268	0.616045
ARG	269	0.73883
LYS	270	0.17066
ALA	271	-1.63984
ALA	272	-2.25901
VAL	273	-0.63124
SER	274	-0.0494728
HID	275	-2.49086
TRP	276	-1.72368
GLN	277	0.449407
GLN	278	0.653243
GLN	279	-2.14455
SER	280	0.152727
TYR	281	-1.67101
LEU	282	-2.58967
idecomp	=
Energy	Decomposition
DELTAS:
Total	Energy
Residue	Location
	Err.
PRO	1	-15.6061
VAL	2	-0.41799
PHE	3	0.02839
HID	4	-0.1389
THR	5	0.45702
ARG	6	-16.9849
THR	7	-1.71038
ILE	8	0.66308
GLU	9	17.9007
SER	10	1.1123
ILE	11	-1.90373
LEU	12	-0.14057
GLU	13	21.3009
PRO	14	-3.06246
VAL	15	-2.78327
ALA	16	-0.34632
GLN	17	-0.10663
GLN	18	-6.05041
ILE	19	-1.73919
SER	20	-0.32723
HID	21	-2.50544
LEU	22	-2.79696
VAL	23	-0.08272
ILE	24	-0.50852
MET	25	-1.96352
HID	26	-0.51939
GLU	27	15.0122
GLU	28	17.0533
GLY	29	-0.01513
GLU	30	26.6508
VAL	31	-0.70893
ASP	32	18.5927
GLY	33	0.1456
LYS	34	-40.8261
ALA	35	0.97463
ILE	36	-3.05251
PRO	37	-2.05399
ASP	38	15.9757
LEU	39	-1.95823
THR	40	-0.35753
ALA	41	-0.70728
PRO	42	-3.46169
VAL	43	-0.8712
ALA	44	-0.3808
ALA	45	-2.02321
VAL	46	-2.48745
GLN	47	0.10526
ALA	48	0.42493
ALA	49	-1.56091
VAL	50	-0.59903
SER	51	-0.1749
ASN	52	-3.63918
LEU	53	-2.79155
VAL	54	-0.32436
ARG	55	-17.6629
VAL	56	-1.81849
GLY	57	-0.35983
LYS	58	-12.8415
GLU	59	15.5746
THR	60	-0.9555
VAL	61	-0.1882
GLN	62	-0.18419
THR	63	-0.08567
THR	64	-0.24953
GLU	65	10.6443
ASP	66	10.455
GLN	67	0.01128
ILE	68	0.00114
LEU	69	0.00169
LYS	70	-10.3508
ARG	71	-9.36828
ASP	72	11.0158
MET	73	0.05301
PRO	74	0.17351
PRO	75	0.12578
ALA	76	0.10343
PHE	77	0.12956
ILE	78	0.12678
LYS	79	-12.7785
VAL	80	-0.03986
GLU	81	12.5987
ASN	82	0.0728
ALA	83	-0.01424
CYS	84	0.09404
THR	85	-0.00351
LYS	86	-12.7663
LEU	87	-0.43567
VAL	88	0.08611
GLN	89	0.02364
ALA	90	-0.0616
ALA	91	0.04104
GLN	92	-0.09958
MET	93	-0.07649
LEU	94	-0.14037
GLN	95	-0.31211
SER	96	-0.10989
ASP	97	13.7145
PRO	98	0.371
TYR	99	0.18771
SER	100	0.304
VAL	101	0.24027
PRO	102	0.15166
ALA	103	0.00102
ARG	104	-18.4241
ASP	105	13.6725
TYR	106	0.00555
LEU	107	-0.68715
ILE	108	-0.06247
ASP	109	13.4694
GLY	110	-0.1019
SER	111	-0.73981
ARG	112	-15.1546
GLY	113	-0.07261
ILE	114	-0.63453
LEU	115	-0.23936
SER	116	-0.06575
GLY	117	-0.16379
THR	118	-0.33597
SER	119	0.00511
ASP	120	12.5913
LEU	121	-0.42677
LEU	122	-0.87271
LEU	123	-0.22204
THR	124	-0.2339
PHE	125	-1.3471
ASP	126	11.7587
GLU	127	10.7284
ALA	128	-0.12127
GLU	129	10.6206
VAL	130	-0.10473
ARG	131	-10.5213
LYS	132	-12.0617
ILE	133	-0.1208
ILE	134	-0.11172
ARG	135	-10.0236
VAL	136	-0.15404
CYS	137	-0.07819
LYS	138	-8.58714
GLY	139	-0.1388
ILE	140	-0.12354
LEU	141	-0.10445
GLU	142	7.67138
TYR	143	-0.07129
LEU	144	-0.08379
THR	145	-0.08707
VAL	146	-0.07911
ALA	147	-0.06215
GLU	148	6.3691
VAL	149	-0.06247
VAL	150	-0.03091
GLU	151	5.74515
THR	152	0.07983
MET	153	0.09487
GLU	154	6.27768
ASP	155	6.59337
LEU	156	0.09774
VAL	157	0.10266
THR	158	0.11465
TYR	159	0.11016
THR	160	0.10302
LYS	161	-7.34578
ASN	162	0.23607
LEU	163	0.13457
GLY	164	0.10243
PRO	165	0.13803
GLY	166	0.15422
MET	167	0.15082
THR	168	0.07838
LYS	169	-10.3427
MET	170	0.14057
ALA	171	0.0962
LYS	172	-11.9733
MET	173	-0.0263
ILE	174	0.11875
ASP	175	11.5281
GLU	176	11.5674
ARG	177	-11.4012
GLN	178	0.15185
GLN	179	-0.36091
GLU	180	8.82164
LEU	181	0.07527
THR	182	-0.27767
HID	183	0.20304
GLN	184	-0.12442
GLU	185	11.3309
HID	186	-0.28353
ARG	187	-12.9504
VAL	188	-0.07346
MET	189	-0.11538
LEU	190	-0.15603
VAL	191	-0.09321
ASN	192	-0.10097
SER	193	-0.07548
MET	194	-0.12955
ASN	195	-0.05846
THR	196	-0.08207
VAL	197	-0.11209
LYS	198	-9.29778
GLU	199	7.7723
LEU	200	-0.0906
LEU	201	-0.11372
PRO	202	-0.07697
VAL	203	-0.07984
LEU	204	-0.10325
ILE	205	-0.0847
SER	206	-0.06847
ALA	207	-0.07455
MET	208	-0.06851
LYS	209	-6.43703
ILE	210	-0.05943
PHE	211	-0.06587
VAL	212	-0.06889
THR	213	-0.05448
THR	214	-0.05917
LYS	215	-5.59896
ASN	216	-0.06561
SER	217	-0.0295
LYS	218	-5.02983
ASN	219	0.00914
GLN	220	0.03714
GLY	221	0.03491
ILE	222	0.05113
GLU	223	5.30063
GLU	224	5.54445
ALA	225	0.0633
LEU	226	0.0757
LYS	227	-5.60011
ASN	228	0.11133
ARG	229	-6.1153
ASN	230	0.07179
PHE	231	0.07185
THR	232	0.08373
VAL	233	0.09384
GLU	234	6.75392
LYS	235	-6.97184
MET	236	0.10144
SER	237	0.12071
ALA	238	0.08607
GLU	239	8.10233
ILE	240	0.1128
ASN	241	0.15401
GLU	242	8.52597
ILE	243	0.10585
ILE	244	0.12657
ARG	245	-8.49801
VAL	246	0.12314
LEU	247	0.13823
GLN	248	0.06884
LEU	249	0.10652
THR	250	0.12774
SER	251	11.103
MET	252	-51.0985
ALA	253	-2.41482
THR	254	-4.99866
GLN	255	-5.36901
ALA	256	-1.37176
ASP	257	39.517
LEU	258	-2.10911
MET	259	0.02812
GLU	260	27.1013
LEU	261	-0.0602
ASP	262	27.3667
MET	263	-2.1585
ALA	264	-0.11663
MET	265	-0.00992
GLU	266	27.5343
PRO	267	-4.54953
ASP	268	38.5391
ARG	269	-30.3622
LYS	270	-33.4661
ALA	271	-2.53505
ALA	272	-2.22429
VAL	273	-0.59814
SER	274	-2.16727
HID	275	-5.23591
TRP	276	-1.96417
GLN	277	-1.59307
GLN	278	-3.78767
GLN	279	-5.88792
SER	280	-0.68696
TYR	281	-4.04388
LEU	282	30.2458

## Sheet: Figure 3A
Figure 3A
	vclT12N	VclT12A50I N
1	38.002	60.03
2	38.005	60.175
3	38.412	60.245
4	38.917	60.296
5	39.145	60.391
6	39.308	60.5
7	39.557	60.517
8	39.709	60.735
9	40.783	60.758
10	40.854	61.025
11	40.892	61.03
12	41.043	61.141
13	41.05	61.408
14	41.07	61.498
15	41.142	61.876
16	41.264	61.881
17	41.314	62.012
18	41.365	62.134
19	41.431	62.267
20	41.551	62.351
21	41.788	62.383
22	41.931	62.432
23	41.964	62.479
24	42.152	62.721
25	42.202	62.731
26	42.366	62.822
27	42.451	63.333
28	42.462	63.414
29	42.86	63.486
30	42.866	63.627
31	42.867	63.66
32	42.868	63.768
33	42.917	63.774
34	43.199	63.824
35	43.245	63.885
36	43.318	63.896
37	43.448	64.028
38	43.484	64.03
39	43.488	64.092
40	43.517	64.129
41	43.521	64.133
42	43.566	64.163
43	43.595	64.179
44	43.642	64.236
45	43.675	64.942
46	43.811	65.029
47	43.828	65.066
48	43.83	65.301
49	43.844	65.489
50	43.914	65.562
51	43.92	65.66
52	43.929	65.796
53	44.037	65.993
54	44.048	66.055
55	44.148	66.193
56	44.179	66.378
57	44.19	66.658
58	44.211	66.742
59	44.228	66.781
60	44.261	66.931
61	44.407	66.965
62	44.437	67.098
63	44.477	67.261
64	44.507	67.437
65	44.681	67.535
66	44.752	67.604
67	44.754	67.679
68	44.789	68.051
69	44.941	68.114
70	44.954	68.316
71	44.959	68.405
72	44.986	68.802
73	45.019	68.845
74	45.058	68.886
75	45.078	68.901
76	45.178	68.918
77	45.23	68.966
78	45.323	69.068
79	45.347	69.11
80	45.435	69.339
81	45.477	69.491
82	45.478	69.513
83	45.48	69.572
84	45.525	69.628
85	45.676	70.017
86	45.827	70.175
87	46.004	70.222
88	46.204	70.384
89	46.269	70.464
90	46.272	70.491
91	46.286	70.866
92	46.419	71.058
93	46.429	71.138
94	46.454	71.214
95	46.518	71.24
96	46.61	71.349
97	46.636	71.711
98	46.638	71.913
99	46.641	71.929
100	46.681	71.953
101	46.706	72.037
102	46.72	72.069
103	46.738	72.25
104	46.768	72.353
105	46.77	72.364
106	46.771	72.647
107	46.782	72.686
108	46.814	72.857
109	46.83	72.875
110	46.841	72.907
111	46.842	72.913
112	46.845	73.138
113	46.848	73.25
114	46.852	73.349
115	46.879	73.409
116	46.953	73.821
117	47.001	73.885
118	47.011	73.956
119	47.12	74.042
120	47.187	74.094
121	47.211	74.127
122	47.236	74.346
123	47.271	74.422
124	47.352	74.585
125	47.367	74.729
126	47.394	75.072
127	47.409	75.189
128	47.519	75.212
129	47.549	75.255
130	47.566	75.454
131	47.577	75.493
132	47.678	75.637
133	47.725	75.795
134	47.754	75.817
135	47.779	75.86
136	47.789	75.979
137	47.85	76.013
138	47.851	76.118
139	47.866	76.345
140	47.882	76.354
141	47.886	76.402
142	47.908	76.486
143	47.91	76.925
144	47.926	77.05
145	47.933	77.155
146	47.939	77.271
147	47.97	77.372
148	48.059	77.637
149	48.081	77.655
150	48.088	77.663
151	48.187	77.666
152	48.224	77.927
153	48.254	78.061
154	48.281	78.108
155	48.287	78.212
156	48.3	78.281
157	48.321	78.284
158	48.473	78.483
159	48.491	78.513
160	48.524	78.648
161	48.545	78.66
162	48.568	79.159
163	48.635	79.263
164	48.647	79.508
165	48.671	79.673
166	48.694	79.731
167	48.704	80.068
168	48.734	80.09
169	48.775	--
170	48.841	--
171	48.877	--
172	48.879	--
173	48.89	--
174	48.898	--
175	48.945	--
176	48.953	--
177	48.955	--
178	48.997	--
179	49.065	--
180	49.089	--
181	49.096	--
182	49.233	--
183	49.242	--
184	49.264	--
185	49.326	--
186	49.346	--
187	49.353	--
188	49.391	--
189	49.419	--
190	49.464	--
191	49.472	--
192	49.492	--
193	49.5	--
194	49.502	--
195	49.53	--
196	49.562	--
197	49.597	--
198	49.697	--
199	49.703	--
200	49.835	--
201	49.917	--
202	50.012	--
203	50.043	--
204	50.081	--
205	50.135	--
206	50.148	--
207	50.181	--
208	50.343	--
209	50.453	--
210	50.46	--
211	50.519	--
212	50.555	--
213	50.575	--
214	50.578	--
215	50.603	--
216	50.605	--
217	50.614	--
218	50.624	--
219	50.676	--
220	50.735	--
221	50.75	--
222	50.753	--
223	50.83	--
224	50.83	--
225	50.906	--
226	50.934	--
227	51.063	--
228	51.116	--
229	51.12	--
230	51.138	--
231	51.171	--
232	51.225	--
233	51.229	--
234	51.23	--
235	51.231	--
236	51.259	--
237	51.269	--
238	51.324	--
239	51.43	--
240	51.445	--
241	51.486	--
242	51.487	--
243	51.566	--
244	51.591	--
245	51.659	--
246	51.689	--
247	51.696	--
248	51.701	--
249	51.735	--
250	51.743	--
251	51.792	--
252	51.862	--
253	51.874	--
254	51.91	--
255	51.944	--
256	51.954	--
257	51.967	--
258	52	--
259	52.022	--
260	52.025	--
261	52.067	--
262	52.081	--
263	52.112	--
264	52.122	--
265	52.139	--
266	52.158	--
267	52.166	--
268	52.215	--
269	52.241	--
270	52.282	--
271	52.344	--
272	52.374	--
273	52.483	--
274	52.484	--
275	52.516	--
276	52.575	--
277	52.58	--
278	52.599	--
279	52.646	--
280	52.68	--
281	52.695	--
282	52.729	--
283	52.78	--
284	52.833	--
285	52.857	--
286	52.919	--
287	52.998	--
288	53.02	--
289	53.087	--
290	53.111	--
291	53.136	--
292	53.181	--
293	53.277	--
294	53.343	--
295	53.363	--
296	53.462	--
297	53.465	--
298	53.495	--
299	53.498	--
300	53.519	--
301	53.672	--
302	53.695	--
303	53.702	--
304	53.744	--
305	53.956	--
306	54.006	--
307	54.194	--
308	54.404	--
309	54.433	--
310	54.449	--
311	54.514	--
312	54.622	--
313	54.644	--
314	54.747	--
315	54.806	--
316	54.821	--
317	54.871	--
318	54.947	--
319	55	--
320	55.018	--
321	55.024	--
322	55.042	--
323	55.093	--
324	55.159	--
325	55.167	--
326	55.198	--
327	55.204	--
328	55.231	--
329	55.33	--
330	55.355	--
331	55.357	--
332	55.358	--
333	55.363	--
334	55.401	--
335	55.452	--
336	55.456	--
337	55.465	--
338	55.481	--
339	55.506	--
340	55.536	--
341	55.544	--
342	55.605	--
343	55.691	--
344	55.707	--
345	55.748	--
346	55.754	--
347	55.786	--
348	55.802	--
349	55.817	--
350	55.876	--
351	55.989	--
352	56.031	--
353	56.045	--
354	56.091	--
355	56.112	--
356	56.122	--
357	56.191	--
358	56.253	--
359	56.265	--
360	56.349	--
361	56.385	--
362	56.399	--
363	56.403	--
364	56.429	--
365	56.443	--
366	56.523	--
367	56.617	--
368	56.66	--
369	56.688	--
370	56.696	--
371	56.907	--
372	56.979	--
373	57.063	--
374	57.083	--
375	57.097	--
376	57.181	--
377	57.266	--
378	57.344	--
379	57.553	--
380	57.559	--
381	57.651	--
382	57.666	--
383	57.675	--
384	57.697	--
385	57.718	--
386	57.813	--
387	57.815	--
388	57.817	--
389	57.853	--
390	57.91	--
391	57.92	--
392	57.946	--
393	57.962	--
394	57.991	--
395	58.104	--
396	58.119	--
397	58.243	--
398	58.272	--
399	58.297	--
400	58.434	--
401	58.451	--
402	58.457	--
403	58.489	--
404	58.503	--
405	58.552	--
406	58.594	--
407	58.614	--
408	58.65	--
409	58.672	--
410	58.723	--
411	58.766	--
412	58.808	--
413	58.828	--
414	58.986	--
415	59.022	--
416	59.138	--
417	59.149	--
418	59.156	--
419	59.166	--
420	59.195	--
421	59.253	--
422	59.345	--
423	59.476	--
424	59.509	--
425	59.581	--
426	59.77	--
427	59.828	--
428	59.836	--
429	59.921	--
430	59.95	--
431	60.012	--
432	60.167	--
433	60.201	--
434	60.256	--
435	60.274	--
436	60.309	--
437	60.49	--
438	60.557	--
439	60.626	--
440	60.635	--
441	60.652	--
442	60.701	--
443	60.713	--
444	60.714	--
445	60.88	--
446	60.896	--
447	61.098	--
448	61.112	--
449	61.242	--
450	61.412	--
451	61.463	--
452	61.656	--
453	61.681	--
454	62.086	--
455	62.323	--
456	62.355	--
457	62.578	--
458	62.653	--
459	62.993	--
460	63.099	--
461	63.111	--
462	63.491	--
463	63.87	--
464	63.979	--
465	64.15	--
466	64.458	--
467	64.59	--
468	64.625	--
469	64.745	--
470	65.068	--
471	65.227	--
472	65.856	--
473	65.882	--
474	66.066	--
475	66.218	--
476	66.445	--
477	66.538	--
478	66.674	--
479	66.808	--
480	67.246	--
481	67.747	--
482	67.796	--
483	67.919	--
484	68.194	--
485	68.23	--
486	68.796	--
487	68.827	--
488	68.85	--
489	68.962	--
490	69.037	--

## Sheet: Figure 3D
Figure 3D
	vinculinA50i/b-catenin
|	Run
|	GB
idecomp	=
Energy	Decomposition
DELTAS:
Total	Energy
Residue	Location
	Err.
PRO	1	0.05323
VAL	2	0.04137
PHE	3	0.00207
HID	4	0.03958
THR	5	0.01309
ARG	6	-5.66001
THR	7	-1.0389
ILE	8	-0.155356
GLU	9	0.170961
SER	10	-0.36937
ILE	11	-2.95624
LEU	12	-0.270665
GLU	13	0.2033
PRO	14	-1.7335
VAL	15	-1.73892
ALA	16	-0.06529
GLN	17	0.11013
GLN	18	-4.45988
ILE	19	-0.547888
SER	20	0.03329
HID	21	-0.858446
LEU	22	-2.14447
VAL	23	-0.07555
ILE	24	-0.0913881
MET	25	-2.74348
HID	26	-0.190984
GLU	27	0.0992
GLU	28	0.194293
GLY	29	0.07142
GLU	30	0.449298
VAL	31	-0.97206
ASP	32	0.0917
GLY	33	0.05517
LYS	34	-1.0481
ALA	35	0.012583
ILE	36	-1.57844
PRO	37	-2.94026
ASP	38	-0.356382
LEU	39	-2.00678
THR	40	-0.01661
ALA	41	0.117191
PRO	42	-2.58001
VAL	43	-0.539067
ALA	44	0.0632308
ALA	45	-1.3334
VAL	46	-1.84493
GLN	47	0.05595
ALA	48	-0.00689814
ILE	49	-3.36131
VAL	50	-0.183905
SER	51	0.09918
ASN	52	0.319532
LEU	53	-0.674101
VAL	54	-0.00487
ARG	55	0.155139
VAL	56	-1.01718
GLY	57	-0.0596744
LYS	58	0.0947205
GLU	59	0.267141
THR	60	-0.678766
VAL	61	-0.01952
GLN	62	0.0536192
THR	63	-0.132398
THR	64	-0.00533712
GLU	65	0.0281151
ASP	66	-0.01575
GLN	67	0.00927
ILE	68	0.00716
LEU	69	0.00522
LYS	70	0.0611
ARG	71	0.01087
ASP	72	0.02523
MET	73	-0.0365304
PRO	74	-0.00658
PRO	75	0.00265
ALA	76	0.02451
PHE	77	-0.03717
ILE	78	0.00308
LYS	79	0.06107
VAL	80	0.02573
GLU	81	0.02358
ASN	82	0.02251
ALA	83	0.04163
CYS	84	-0.03481
THR	85	0.01461
LYS	86	0.05275
LEU	87	0.00889255
VAL	88	-0.00445
GLN	89	0.02733
ALA	90	0.05231
ALA	91	0.02584
GLN	92	0.0364
MET	93	0.03748
LEU	94	-0.0148174
GLN	95	0.0565
SER	96	0.02683
ASP	97	0.08356
PRO	98	-0.0282438
TYR	99	0.01543
SER	100	0.01927
VAL	101	0.00606
PRO	102	0.00152
ALA	103	0.03848
ARG	104	0.0730314
ASP	105	0.03393
TYR	106	0.03778
LEU	107	-0.185823
ILE	108	-0.106821
ASP	109	0.02837
GLY	110	0.05771
SER	111	0.0593684
ARG	112	0.03077
GLY	113	0.04302
ILE	114	0.0104505
LEU	115	-0.0496
SER	116	0.01543
GLY	117	0.03842
THR	118	0.0272761
SER	119	0.00409
ASP	120	0.01991
LEU	121	0.0225737
LEU	122	-0.213913
LEU	123	-0.00859
THR	124	0.04115
PHE	125	-0.585489
ASP	126	0.0909448
GLU	127	0.02992
ALA	128	0.00332
GLU	129	0.406842
VAL	130	0.00135
ARG	131	0.04581
LYS	132	0.153217
ILE	133	-0.00015
ILE	134	0.00164
ARG	135	0.02994
VAL	136	0.00382
CYS	137	-0.00034
LYS	138	0.00029
GLY	139	0.00065
ILE	140	0.00011
LEU	141	-0.00032
GLU	142	0.00054
TYR	143	-0.00027
LEU	144	-0.00015
THR	145	-0.00014
VAL	146	-0.00014
ALA	147	-1e-05
GLU	148	0.00041
VAL	149	-5e-05
VAL	150	1e-05
GLU	151	0.00011
THR	152	7e-05
MET	153	-0.00011
GLU	154	0.00026
ASP	155	0.00021
LEU	156	5e-05
VAL	157	1e-05
THR	158	3e-05
TYR	159	-0.00017
THR	160	-5e-05
LYS	161	-0.00112
ASN	162	0.0006
LEU	163	-0.00019
GLY	164	0.0002
PRO	165	0.00108
GLY	166	0.0005
MET	167	-0.00016
THR	168	0.00565
LYS	169	0.028906
MET	170	0.00087
ALA	171	0.00498
LYS	172	0.0544559
MET	173	0.00596732
ILE	174	-0.00346
ASP	175	0.11329
GLU	176	0.346912
ARG	177	-0.01354
GLN	178	0.05962
GLN	179	0.0821255
GLU	180	0.434031
LEU	181	0.03968
THR	182	-0.0314165
HID	183	0.01452
GLN	184	0.00877
GLU	185	0.02372
HID	186	0.00653
ARG	187	0.00044
VAL	188	-0.00177
MET	189	0.00152
LEU	190	0.00538
VAL	191	-0.00129
ASN	192	-0.00032
SER	193	0.00151
MET	194	-0.0003
ASN	195	-0.00013
THR	196	-5e-05
VAL	197	0.00058
LYS	198	-0.00604
GLU	199	0.00424
LEU	200	-0.00013
LEU	201	-0.00041
PRO	202	-0.00057
VAL	203	-9e-05
LEU	204	-0.00024
ILE	205	-0.00031
SER	206	-0.0001
ALA	207	-0.0001
MET	208	-6e-05
LYS	209	-0.00108
ILE	210	-5e-05
PHE	211	-4e-05
VAL	212	-3e-05
THR	213	-0.00016
THR	214	3e-05
LYS	215	-0.00029
ASN	216	3e-05
SER	217	-1e-05
LYS	218	-1e-05
ASN	219	-4e-05
GLN	220	1e-05
GLY	221	8e-05
ILE	222	-2e-05
GLU	223	0.00021
GLU	224	0.00033
ALA	225	3e-05
LEU	226	-5e-05
LYS	227	-0.00035
ASN	228	0.00012
ARG	229	-0.00056
ASN	230	2e-05
PHE	231	0.0001
THR	232	3e-05
VAL	233	-3e-05
GLU	234	0.00112
LYS	235	-0.0019
MET	236	3e-05
SER	237	-3e-05
ALA	238	0.00019
GLU	239	0.00471
ILE	240	0.00016
ASN	241	6e-05
GLU	242	0.00484
ILE	243	0.00216
ILE	244	-0.00011
ARG	245	-0.00413
VAL	246	0.00594
LEU	247	0.01028
GLN	248	0.00586
LEU	249	0.0051
THR	250	0.00918
SER	251	0.04788
MET	252	1.73438
ALA	253	0.0313453
THR	254	-0.102839
GLN	255	-0.801578
ALA	256	-1.41659
ASP	257	-0.488241
LEU	258	0.0496858
MET	259	-2.18656
GLU	260	-0.198056
LEU	261	0.0694613
ASP	262	0.424429
MET	263	-1.10187
ALA	264	-0.788492
MET	265	-0.100962
GLU	266	-0.0514131
PRO	267	-3.03843
ASP	268	-0.629494
ARG	269	0.536346
LYS	270	-0.362823
ALA	271	-1.9329
ALA	272	-1.35576
VAL	273	-0.958292
SER	274	-0.378247
HID	275	-2.6501
TRP	276	-0.121339
GLN	277	-0.941946
GLN	278	0.0742488
GLN	279	-0.516201
SER	280	0.311593
TYR	281	-1.35614
LEU	282	-1.84075
idecomp	=
Energy	Decomposition
DELTAS:
Total	Energy
Residue	Location
	Err.
PRO	1	-22.5676
VAL	2	-0.66393
PHE	3	0.17808
HID	4	-0.13553
THR	5	0.00261
ARG	6	-54.6979
THR	7	-0.96547
ILE	8	0.28803
GLU	9	26.7329
SER	10	-1.57216
ILE	11	-2.75228
LEU	12	-0.31338
GLU	13	26.4938
PRO	14	-1.96471
VAL	15	-1.51878
ALA	16	-0.59663
GLN	17	-1.30849
GLN	18	-12.0721
ILE	19	-0.73896
SER	20	-0.78778
HID	21	-2.18908
LEU	22	-1.90804
VAL	23	-0.18806
ILE	24	-0.44611
MET	25	-2.90879
HID	26	-0.16183
GLU	27	15.7871
GLU	28	18.1655
GLY	29	0.06639
GLU	30	25.8797
VAL	31	-1.01444
ASP	32	18.7009
GLY	33	0.04396
LYS	34	-36.4176
ALA	35	1.03983
ILE	36	-2.63147
PRO	37	-3.57504
ASP	38	14.2863
LEU	39	-2.13288
THR	40	-0.381
ALA	41	-0.72232
PRO	42	-2.87336
VAL	43	-0.58087
ALA	44	-0.41867
ALA	45	-2.51505
VAL	46	-2.23533
GLN	47	-0.042
ALA	48	0.05453
ILE	49	-3.26853
VAL	50	-0.27191
SER	51	-0.18766
ASN	52	-1.27266
LEU	53	-1.20058
VAL	54	-0.27995
ARG	55	-11.6005
VAL	56	-1.78168
GLY	57	-0.47992
LYS	58	-9.47994
GLU	59	5.29997
THR	60	-1.2338
VAL	61	-0.15656
GLN	62	-0.05963
THR	63	-0.37393
THR	64	-0.14442
GLU	65	7.56436
ASP	66	9.15758
GLN	67	0.0337
ILE	68	-0.0329
LEU	69	0.0238
LYS	70	-7.60429
ARG	71	-8.45908
ASP	72	9.87415
MET	73	-0.03385
PRO	74	0.16779
PRO	75	0.09949
ALA	76	0.14349
PHE	77	0.18332
ILE	78	0.11541
LYS	79	-11.4244
VAL	80	0.07041
GLU	81	10.2923
ASN	82	0.07196
ALA	83	0.03103
CYS	84	0.19397
THR	85	0.05345
LYS	86	-11.4543
LEU	87	0.0173
VAL	88	0.1807
GLN	89	0.14037
ALA	90	0.08566
ALA	91	0.16874
GLN	92	0.02671
MET	93	0.01492
LEU	94	0.01038
GLN	95	-0.2549
SER	96	-0.04074
ASP	97	14.277
PRO	98	0.34446
TYR	99	0.25197
SER	100	0.35772
VAL	101	0.23345
PRO	102	0.1435
ALA	103	-0.07316
ARG	104	-19.4904
ASP	105	14.1961
TYR	106	-0.04567
LEU	107	-0.54283
ILE	108	-0.10775
ASP	109	13.2375
GLY	110	-0.05418
SER	111	-0.03869
ARG	112	-15.5569
GLY	113	0.003
ILE	114	-0.16845
LEU	115	-0.15508
SER	116	0.05748
GLY	117	-0.11235
THR	118	-0.19495
SER	119	0.22153
ASP	120	12.3817
LEU	121	-0.32958
LEU	122	-0.51473
LEU	123	-0.05048
THR	124	-0.3232
PHE	125	-0.98546
ASP	126	15.9491
GLU	127	11.1255
ALA	128	-0.20888
GLU	129	13.0396
VAL	130	-0.13809
ARG	131	-10.1364
LYS	132	-11.9591
ILE	133	-0.28089
ILE	134	-0.14029
ARG	135	-8.77747
VAL	136	-0.21676
CYS	137	-0.08055
LYS	138	-8.4879
GLY	139	-0.14549
ILE	140	-0.1581
LEU	141	-0.11404
GLU	142	7.26763
TYR	143	-0.08188
LEU	144	-0.09586
THR	145	-0.09244
VAL	146	-0.04435
ALA	147	-0.0489
GLU	148	6.20611
VAL	149	-0.04846
VAL	150	-0.01869
GLU	151	5.58079
THR	152	0.07816
MET	153	0.09842
GLU	154	5.92532
ASP	155	6.25326
LEU	156	0.09064
VAL	157	0.1004
THR	158	0.0996
TYR	159	0.1068
THR	160	0.12636
LYS	161	-7.02142
ASN	162	0.20695
LEU	163	0.14449
GLY	164	0.17001
PRO	165	0.20087
GLY	166	0.20175
MET	167	0.25391
THR	168	0.26292
LYS	169	-9.07898
MET	170	0.24935
ALA	171	0.32644
LYS	172	-12.6656
MET	173	0.3924
ILE	174	0.46164
ASP	175	16.3499
GLU	176	15.968
ARG	177	-15.432
GLN	178	0.24301
GLN	179	0.90289
GLU	180	20.7122
LEU	181	0.59105
THR	182	-0.58231
HID	183	0.13094
GLN	184	-0.01274
GLU	185	13.1059
HID	186	-0.45165
ARG	187	-18.4404
VAL	188	-0.09801
MET	189	-0.14898
LEU	190	-0.35157
VAL	191	-0.2491
ASN	192	-0.19592
SER	193	-0.21816
MET	194	-0.25806
ASN	195	-0.16894
THR	196	-0.14298
VAL	197	-0.1697
LYS	198	-10.6054
GLU	199	8.77469
LEU	200	-0.12408
LEU	201	-0.15772
PRO	202	-0.12264
VAL	203	-0.11168
LEU	204	-0.12741
ILE	205	-0.11421
SER	206	-0.10193
ALA	207	-0.0909
MET	208	-0.0645
LYS	209	-6.55491
ILE	210	-0.06985
PHE	211	-0.07066
VAL	212	-0.07522
THR	213	-0.06471
THR	214	-0.07102
LYS	215	-5.50795
ASN	216	-0.06861
SER	217	0.00281
LYS	218	-4.79046
ASN	219	0.01073
GLN	220	0.02216
GLY	221	0.0321
ILE	222	0.05325
GLU	223	5.38157
GLU	224	5.68427
ALA	225	0.07256
LEU	226	0.08399
LYS	227	-5.74798
ASN	228	0.12577
ARG	229	-6.09042
ASN	230	0.11032
PHE	231	0.08224
THR	232	0.11053
VAL	233	0.11797
GLU	234	6.95563
LYS	235	-7.5673
MET	236	0.12846
SER	237	0.12737
ALA	238	0.1073
GLU	239	9.04005
ILE	240	0.16636
ASN	241	0.152
GLU	242	9.45827
ILE	243	0.19254
ILE	244	0.1834
ARG	245	-9.32922
VAL	246	0.21917
LEU	247	0.28428
GLN	248	0.09284
LEU	249	0.16403
THR	250	0.27879
SER	251	13.1615
MET	252	-33.9907
ALA	253	0.11242
THR	254	-1.13284
GLN	255	-5.94735
ALA	256	-3.06755
ASP	257	22.8883
LEU	258	-0.8983
MET	259	-2.70406
GLU	260	19.818
LEU	261	-0.18354
ASP	262	27.5147
MET	263	-1.51685
ALA	264	-0.62905
MET	265	0.01285
GLU	266	27.483
PRO	267	-3.87291
ASP	268	29.8068
ARG	269	-29.2228
LYS	270	-31.9097
ALA	271	-1.82144
ALA	272	-0.78452
VAL	273	-1.47691
SER	274	-2.3543
HID	275	-3.16053
TRP	276	-0.19853
GLN	277	-5.02717
GLN	278	-4.06837
GLN	279	-3.42133
SER	280	-0.79813
TYR	281	-3.15357
LEU	282	28.9675

## Sheet: Figure 3F
Figure 3F
	vinculinA50i/a-catenin
|	Run
|	GB
idecomp	=
Energy	Decomposition
DELTAS:
Total	Energy
Residue	Location
	Err.
VAL	1	0.3453
PHE	2	-0.05785
HID	3	0.05488
THR	4	0.103594
ARG	5	0.13172
THR	6	0.0887598
ILE	7	-0.527531
GLU	8	-0.1619
SER	9	0.258387
ILE	10	-3.9869
LEU	11	-1.3258
GLU	12	-0.0233768
PRO	13	-1.79132
VAL	14	-3.04813
ALA	15	-0.1126
GLN	16	0.0699794
GLN	17	-3.85571
ILE	18	-1.21164
SER	19	0.02435
HID	20	-1.79225
LEU	21	-2.10161
VAL	22	-0.0382
ILE	23	-0.0245527
MET	24	-1.31471
HID	25	0.04358
GLU	26	0.08896
GLU	27	0.156572
GLY	28	0.0394
GLU	29	0.322374
VAL	30	-0.433584
ASP	31	0.08395
GLY	32	0.02259
LYS	33	-0.202156
ALA	34	0.07747
ILE	35	-0.897333
PRO	36	-2.50174
ASP	37	0.213218
LEU	38	-1.832
THR	39	0.03433
ALA	40	0.0608292
PRO	41	-1.71278
VAL	42	-0.640249
ALA	43	0.00486
ALA	44	-0.199487
VAL	45	-2.34081
GLN	46	0.01739
ALA	47	0.10889
ILE	48	-2.8097
VAL	49	-0.939163
SER	50	0.05245
ASN	51	-1.53123
LEU	52	-2.77062
VAL	53	-0.06295
ARG	54	0.199395
VAL	55	-2.82051
GLY	56	-0.309636
LYS	57	0.1696
GLU	58	-2.22502
THR	59	-1.59205
VAL	60	-0.083
GLN	61	0.246433
THR	62	-2.04904
THR	63	-1.05966
GLU	64	0.215838
ASP	65	-0.994593
GLN	66	-0.628367
ILE	67	-0.216478
LEU	68	-0.0452615
LYS	69	0.526921
ARG	70	0.199311
ASP	71	0.1528
MET	72	-0.282963
PRO	73	-0.02895
PRO	74	0.0072
ALA	75	0.07002
PHE	76	-0.141558
ILE	77	0.00791
LYS	78	0.25778
VAL	79	-0.00849961
GLU	80	0.03182
ASN	81	0.08529
ALA	82	0.09015
CYS	83	-0.10711
THR	84	0.03673
LYS	85	0.16304
LEU	86	-0.564876
VAL	87	-0.00832
GLN	88	0.06302
ALA	89	0.00906
ALA	90	0.00317
GLN	91	0.04782
MET	92	0.02939
LEU	93	-0.212573
GLN	94	0.04806
SER	95	0.01991
ASP	96	0.05226
PRO	97	-0.01663
TYR	98	0.02248
SER	99	-0.0167
VAL	100	-0.00175
PRO	101	-0.00867
ALA	102	0.01353
ARG	103	0.00446138
ASP	104	0.05131
TYR	105	0.02301
LEU	106	-1.52249
ILE	107	-0.269067
ASP	108	0.01247
GLY	109	0.00326
SER	110	-0.487568
ARG	111	-0.00633
GLY	112	0.10889
ILE	113	-1.18392
LEU	114	-0.895308
SER	115	0.00464
GLY	116	0.10215
THR	117	-0.949326
SER	118	-0.02438
ASP	119	-0.00837
LEU	120	-0.789942
LEU	121	-1.81434
LEU	122	-0.03562
THR	123	0.05263
PHE	124	-2.49965
ASP	125	-0.122467
GLU	126	0.11896
ALA	127	-0.0449693
GLU	128	-1.39957
VAL	129	-0.08209
ARG	130	0.595872
LYS	131	-1.18531
ILE	132	-0.241099
ILE	133	-0.199084
ARG	134	-4.73096
VAL	135	-2.75774
CYS	136	-0.14251
LYS	137	-0.0080919
GLY	138	-0.905374
ILE	139	-1.3786
LEU	140	-0.00524
GLU	141	0.655752
TYR	142	-1.05698
LEU	143	-0.01276
THR	144	0.0495198
VAL	145	-0.0159032
ALA	146	0.00463
GLU	147	0.02353
VAL	148	0.00381
VAL	149	0.00252
GLU	150	0.00378
THR	151	0.0043
MET	152	-0.00117
GLU	153	0.00592
ASP	154	0.03936
LEU	155	-0.00312
VAL	156	6e-05
THR	157	0.00442
TYR	158	-0.06474
THR	159	0.00843
LYS	160	0.14581
ASN	161	0.390056
LEU	162	-0.761744
GLY	163	0.00183
PRO	164	-0.162004
GLY	165	-0.859359
MET	166	-0.144442
THR	167	0.14181
LYS	168	-0.0559233
MET	169	-0.10609
ALA	170	-0.0011
LYS	171	0.304695
MET	172	-0.827824
ILE	173	-0.04475
ASP	174	0.08704
GLU	175	0.467423
ARG	176	0.668026
GLN	177	0.04158
GLN	178	0.115981
GLU	179	-2.79513
LEU	180	0.02112
THR	181	-0.00744
HID	182	0.0111
GLN	183	0.00664
GLU	184	0.00266
HID	185	0.01515
ARG	186	0.05804
VAL	187	-0.00155
MET	188	0.01062
LEU	189	0.02654
VAL	190	-0.00177
ASN	191	0.00691
SER	192	0.02872
MET	193	-0.00924
ASN	194	0.00552
THR	195	0.01913
VAL	196	0.03746
LYS	197	0.02977
GLU	198	0.00686
LEU	199	0.01267
LEU	200	0.0008
PRO	201	-0.00889
VAL	202	0.00513
LEU	203	0.00963
ILE	204	-0.00463
SER	205	0.0017
ALA	206	0.00342
MET	207	0.00077
LYS	208	0.00305
ILE	209	0.00049
PHE	210	-0.00034
VAL	211	0.00122
THR	212	-4e-05
THR	213	5e-05
LYS	214	0.00311
ASN	215	0.00033
SER	216	-0.00011
LYS	217	0.00076
ASN	218	-0.00011
GLN	219	-0.00013
GLY	220	0.00012
ILE	221	2e-05
GLU	222	-0.00043
GLU	223	7e-05
ALA	224	0.0007
LEU	225	-0.00048
LYS	226	-0.00027
ASN	227	0.00273
ARG	228	0.01992
ASN	229	0.00152
PHE	230	0.00111
THR	231	0.00571
VAL	232	-0.00105
GLU	233	0.00817
LYS	234	0.01756
MET	235	0.00911
SER	236	-0.00037
ALA	237	0.00408
GLU	238	0.0302
ILE	239	0.01068
ASN	240	0.02966
GLU	241	0.01005
ILE	242	0.05537
ILE	243	-0.01473
ARG	244	0.01586
VAL	245	0.04124
LEU	246	0.04471
GLN	247	0.06902
LEU	248	0.02149
LEU	249	0.695318
GLU	250	-0.412201
GLU	251	-0.503028
ARG	252	-2.82849
LEU	253	-2.26779
GLU	254	0.481104
SER	255	0.15866
ILE	256	-0.367692
ILE	257	-1.21237
SER	258	-0.379771
GLY	259	-0.360332
ALA	260	0.146011
ALA	261	-1.72423
LEU	262	-1.03667
MET	263	-6.54393
ALA	264	-0.406166
ASP	265	-1.01588
SER	266	0.10605
SER	267	-2.92842
CYS	268	-2.9648
THR	269	-2.16439
ARG	270	-3.11852
ASP	271	-0.871798
ASP	272	0.71629
ARG	273	-3.64671
ARG	274	-9.86876
GLU	275	0.81582
ARG	276	-1.50118
ILE	277	-5.10979
VAL	278	-2.87778
ALA	279	-0.110798
GLU	280	-0.293761
CYS	281	-2.47307
ASN	282	-1.29284
ALA	283	-0.127878
VAL	284	-3.63008
ARG	285	-2.36149
GLN	286	0.39514
ALA	287	-0.609484
LEU	288	-3.9541
GLN	289	-3.04072
ASP	290	0.613013
LEU	291	-2.78541
LEU	292	-3.5583
SER	293	-0.696675
GLU	294	0.982996
TYR	295	-1.86996
MET	296	-5.65475
GLY	297	-0.627908
ASN	298	-1.04679
ALA	299	0.301683
idecomp	=
Energy	Decomposition
DELTAS:
Total	Energy
Residue	Location
	Err.
VAL	1	-12.0826
PHE	2	0.04052
HID	3	-0.05028
THR	4	0.37231
ARG	5	-12.4154
THR	6	0.21228
ILE	7	-0.56235
GLU	8	11.8509
SER	9	-0.55995
ILE	10	-5.99798
LEU	11	-1.57943
GLU	12	14.9503
PRO	13	-0.80166
VAL	14	-2.08857
ALA	15	0.24288
GLN	16	-0.1767
GLN	17	-10.2218
ILE	18	-0.62404
SER	19	-0.49868
HID	20	-4.64554
LEU	21	-2.3493
VAL	22	-0.24309
ILE	23	-0.88495
MET	24	-2.05266
HID	25	-0.5089
GLU	26	16.4775
GLU	27	19.2201
GLY	28	-0.11844
GLU	29	25.7598
VAL	30	-0.45459
ASP	31	18.9971
GLY	32	-0.08555
LYS	33	-28.5233
ALA	34	0.90984
ILE	35	-2.63646
PRO	36	-5.48353
ASP	37	26.6993
LEU	38	-1.34129
THR	39	-0.45286
ALA	40	-0.9218
PRO	41	-3.11318
VAL	42	-0.69883
ALA	43	-0.67465
ALA	44	-1.46979
VAL	45	-2.73918
GLN	46	-0.18913
ALA	47	-0.67214
ILE	48	-3.03788
VAL	49	-1.28773
SER	50	-1.11842
ASN	51	-6.65673
LEU	52	-3.95814
VAL	53	-0.96135
ARG	54	-13.8315
VAL	55	-5.00363
GLY	56	-1.478
LYS	57	-9.95667
GLU	58	-15.435
THR	59	-2.74056
VAL	60	-0.04049
GLN	61	0.20667
THR	62	-4.57669
THR	63	-0.94752
GLU	64	-7.85242
ASP	65	10.1861
GLN	66	-2.63621
ILE	67	-0.53545
LEU	68	-0.17974
LYS	69	-10.0158
ARG	70	-10.3179
ASP	71	10.1897
MET	72	-0.27105
PRO	73	0.21354
PRO	74	0.18595
ALA	75	0.31655
PHE	76	0.30471
ILE	77	0.30592
LYS	78	-11.8107
VAL	79	0.14604
GLU	80	13.6196
ASN	81	0.30915
ALA	82	0.27125
CYS	83	0.58282
THR	84	0.25915
LYS	85	-15.3055
LEU	86	-0.42966
VAL	87	0.29679
GLN	88	0.08568
ALA	89	-0.23467
ALA	90	-0.09639
GLN	91	-0.18053
MET	92	-0.26092
LEU	93	-0.6027
GLN	94	-0.58358
SER	95	-0.27042
ASP	96	16.904
PRO	97	0.51552
TYR	98	0.12386
SER	99	0.86173
VAL	100	0.568
PRO	101	0.34414
ALA	102	0.29798
ARG	103	-23.6253
ASP	104	17.0231
TYR	105	-0.10513
LEU	106	-2.00983
ILE	107	-0.26158
ASP	108	15.8882
GLY	109	-0.64487
SER	110	-0.781
ARG	111	-17.6514
GLY	112	-0.44459
ILE	113	-1.85189
LEU	114	-1.32833
SER	115	-0.41781
GLY	116	-0.42317
THR	117	-1.15239
SER	118	-0.46834
ASP	119	11.2021
LEU	120	-1.56657
LEU	121	-2.38135
LEU	122	-0.30598
THR	123	-0.21643
PHE	124	-2.59696
ASP	125	6.58634
GLU	126	10.3399
ALA	127	0.42957
GLU	128	-0.83861
VAL	129	0.27606
ARG	130	-11.5769
LYS	131	-22.7169
ILE	132	0.29643
ILE	133	-0.48759
ARG	134	-28.8263
VAL	135	-3.68664
CYS	136	-0.73715
LYS	137	-12.5556
GLY	138	-2.18313
ILE	139	-1.92287
LEU	140	-0.38541
GLU	141	6.74335
TYR	142	-1.43203
LEU	143	-0.25908
THR	144	-0.14026
VAL	145	-0.13499
ALA	146	-0.11817
GLU	147	5.51341
VAL	148	-0.061
VAL	149	0.02536
GLU	150	4.6292
THR	151	0.047
MET	152	0.07313
GLU	153	4.43258
ASP	154	4.36851
LEU	155	0.07091
VAL	156	0.12738
THR	157	0.07166
TYR	158	0.11363
THR	159	0.23065
LYS	160	-5.46229
ASN	161	0.0185
LEU	162	-0.26936
GLY	163	0.38208
PRO	164	0.46496
GLY	165	-0.36769
MET	166	0.21754
THR	167	-0.10439
LYS	168	-25.5635
MET	169	-0.0872
ALA	170	-0.12152
LYS	171	-15.7986
MET	172	-2.12697
ILE	173	-0.27805
ASP	174	11.1535
GLU	175	11.1722
ARG	176	-5.96542
GLN	177	-0.15016
GLN	178	0.20003
GLU	179	-6.84238
LEU	180	0.02438
THR	181	-0.04387
HID	182	0.02612
GLN	183	-0.07059
GLU	184	9.31683
HID	185	-0.07921
ARG	186	-10.1016
VAL	187	-0.02641
MET	188	-0.03565
LEU	189	-0.02754
VAL	190	-0.01654
ASN	191	-0.05434
SER	192	-0.1001
MET	193	-0.04423
ASN	194	0.00865
THR	195	-0.13711
VAL	196	-0.17055
LYS	197	-9.48907
GLU	198	7.59198
LEU	199	-0.15044
LEU	200	-0.20773
PRO	201	-0.11373
VAL	202	-0.12002
LEU	203	-0.16801
ILE	204	-0.13772
SER	205	-0.11844
ALA	206	-0.10093
MET	207	-0.05544
LYS	208	-5.73578
ILE	209	-0.07511
PHE	210	-0.064
VAL	211	-0.0698
THR	212	-0.06052
THR	213	-0.05638
LYS	214	-4.68855
ASN	215	-0.05612
SER	216	-0.03358
LYS	217	-4.26791
ASN	218	0.03097
GLN	219	0.01708
GLY	220	0.03557
ILE	221	0.04924
GLU	222	4.83036
GLU	223	5.14641
ALA	224	0.07368
LEU	225	0.08152
LYS	226	-5.27744
ASN	227	0.15686
ARG	228	-5.40308
ASN	229	0.11114
PHE	230	0.0935
THR	231	0.12445
VAL	232	0.15039
GLU	233	6.55032
LYS	234	-6.88578
MET	235	0.14946
SER	236	0.17997
ALA	237	0.1153
GLU	238	8.21658
ILE	239	0.13397
ASN	240	0.25027
GLU	241	8.50964
ILE	242	-0.03628
ILE	243	-0.00641
ARG	244	-8.60602
VAL	245	-0.00607
LEU	246	-0.13334
GLN	247	0.05292
LEU	248	9.71118
LEU	249	-1.49067
GLU	250	3.77791
GLU	251	-6.4368
ARG	252	-36.6711
LEU	253	-3.93855
GLU	254	31.3116
SER	255	-1.79484
ILE	256	-1.79908
ILE	257	-4.62566
SER	258	-2.84312
GLY	259	-4.61232
ALA	260	-3.54587
ALA	261	-1.83587
LEU	262	-4.90701
MET	263	-9.62239
ALA	264	-0.91621
ASP	265	10.735
SER	266	-0.53468
SER	267	-9.15157
CYS	268	-6.99926
THR	269	-6.96713
ARG	270	-34.1934
ASP	271	31.1209
ASP	272	40.202
ARG	273	-57.504
ARG	274	-88.1338
GLU	275	45.2213
ARG	276	-48.4137
ILE	277	-6.2129
VAL	278	-3.60574
ALA	279	-0.68932
GLU	280	26.8898
CYS	281	-3.51437
ASN	282	-1.02532
ALA	283	-0.86423
VAL	284	-4.6939
ARG	285	-50.7691
GLN	286	-1.00338
ALA	287	-1.11863
LEU	288	-4.66451
GLN	289	-5.6022
ASP	290	33.2774
LEU	291	-3.61717
LEU	292	-3.78895
SER	293	-1.26998
GLU	294	34.1762
TYR	295	-7.58849
MET	296	-7.1576
GLY	297	-1.34316
ASN	298	-3.52692
ALA	299	37.1449

## Sheet: Figure 3H
Figure 3H
	vinculin/b-cateninM8P
|	Run
|	GB
idecomp	=
Energy	Decomposition
DELTAS:
Total	Energy
Residue	Location
	Err.
PRO	1	0.0951
VAL	2	0.04215
PHE	3	-0.00438
HID	4	0.05043
THR	5	-0.0311221
ARG	6	-0.356392
THR	7	-1.25606
ILE	8	-0.578097
GLU	9	0.06398
SER	10	0.301242
ILE	11	-2.75206
LEU	12	-0.23559
GLU	13	0.18219
PRO	14	-0.980903
VAL	15	-1.68368
ALA	16	0.00417
GLN	17	0.0634094
GLN	18	-3.25296
ILE	19	-0.268871
SER	20	0.05113
HIE	21	-0.692206
LEU	22	-1.49669
VAL	23	-0.03275
ILE	24	-0.0874037
MET	25	-2.83467
HIE	26	-1.57574
GLU	27	0.09696
GLU	28	0.216491
GLY	29	0.0486657
GLU	30	-0.2255
VAL	31	-0.891488
ASP	32	0.11376
GLY	33	0.0737898
LYS	34	-2.09334
ALA	35	-0.329819
ILE	36	-3.26105
PRO	37	-2.75673
ASP	38	-0.637833
LEU	39	-2.62414
THR	40	-0.05986
ALA	41	0.0933715
PRO	42	-2.58616
VAL	43	-0.687126
ALA	44	0.02936
ALA	45	-0.380866
VAL	46	-2.97166
GLN	47	-0.01811
ALA	48	0.034119
ALA	49	-1.66109
VAL	50	-0.85544
SER	51	0.09517
ASN	52	-0.0978836
LEU	53	-2.12703
VAL	54	-0.05022
ARG	55	0.379423
VAL	56	-1.39609
GLY	57	-0.226709
LYS	58	0.08284
GLU	59	0.342312
THR	60	-0.925065
VAL	61	-0.05275
GLN	62	0.06722
THR	63	-0.100847
THR	64	0.0317098
GLU	65	0.05629
ASP	66	-0.03551
GLN	67	0.01597
ILE	68	0.01275
LEU	69	-0.00820552
LYS	70	0.07462
ARG	71	0.0276
ASP	72	0.04587
MET	73	-0.165476
PRO	74	-0.01711
PRO	75	0.00592
ALA	76	0.03956
PHE	77	-0.0689729
ILE	78	0.00392
LYS	79	0.12092
VAL	80	0.04968
GLU	81	0.04752
ASN	82	0.04191
ALA	83	0.05268
CYS	84	-0.06426
THR	85	0.02102
LYS	86	0.09753
LEU	87	-0.0278747
VAL	88	-0.00071
GLN	89	0.04693
ALA	90	0.06673
ALA	91	0.04606
GLN	92	0.05537
MET	93	0.05358
LEU	94	-0.124528
GLN	95	0.118922
SER	96	0.01823
ASP	97	0.06413
PRO	98	0.0136
TYR	99	0.02739
SER	100	0.01803
VAL	101	0.01289
PRO	102	0.00379
ALA	103	0.02791
ARG	104	0.0765682
ASP	105	0.04805
TYR	106	0.03712
LEU	107	-0.395514
ILE	108	-0.0765696
ASP	109	0.03985
GLY	110	0.0637
SER	111	0.0692688
ARG	112	0.0243
GLY	113	0.05372
ILE	114	-0.134272
LEU	115	-0.09856
SER	116	0.01379
GLY	117	0.04742
THR	118	-0.136407
SER	119	-0.02739
ASP	120	0.00544
LEU	121	-0.119542
LEU	122	-1.35283
LEU	123	-0.07005
THR	124	0.07399
PHE	125	-2.50648
ASP	126	-0.0602967
GLU	127	0.02215
ALA	128	-0.00507615
GLU	129	-0.000985776
VAL	130	-0.00544
ARG	131	0.10722
LYS	132	0.573148
ILE	133	0.00293
ILE	134	0.00588
ARG	135	0.04606
VAL	136	0.00605
CYS	137	0.00085
LYS	138	0.0048
GLY	139	0.00098
ILE	140	0.00051
LEU	141	-1e-05
GLU	142	0.00087
TYR	143	-0.0002
LEU	144	-0.00013
THR	145	-0.00014
VAL	146	-4e-05
ALA	147	-8e-05
GLU	148	0.00031
VAL	149	-3e-05
VAL	150	7.11e-16
GLU	151	0.00027
THR	152	8e-05
MET	153	-1e-05
GLU	154	0.00049
ASP	155	0.00047
LEU	156	6e-05
VAL	157	1e-05
THR	158	0.00013
TYR	159	-1.23e-15
THR	160	0.0001
LYS	161	-0.00184
ASN	162	0.0006
LEU	163	2e-05
GLY	164	3e-05
PRO	165	0.00108
GLY	166	0.00062
MET	167	-0.00049
THR	168	0.00393
LYS	169	0.02715
MET	170	0.00097
ALA	171	0.00291
LYS	172	0.02738
MET	173	0.01093
ILE	174	-0.00487
ASP	175	0.055492
GLU	176	0.36496
ARG	177	-0.0114816
GLN	178	0.02713
GLN	179	0.0964762
GLU	180	0.573087
LEU	181	0.02219
THR	182	-0.00939
HIE	183	0.00431
GLN	184	0.00499
GLU	185	0.00865
HIE	186	0.01042
ARG	187	0.01763
VAL	188	-0.00158
MET	189	0.0026
LEU	190	0.00614
VAL	191	-0.00067
ASN	192	0.00024
SER	193	0.00214
MET	194	0.00041
ASN	195	-2e-05
THR	196	0.00025
VAL	197	0.00093
LYS	198	-0.00372
GLU	199	0.00217
LEU	200	1e-05
LEU	201	-0.00032
PRO	202	-0.00037
VAL	203	-2e-05
LEU	204	-2e-05
ILE	205	-0.00022
SER	206	-8e-05
ALA	207	-6e-05
MET	208	-4e-05
LYS	209	-0.00075
ILE	210	-0.00013
PHE	211	-6e-05
VAL	212	-1e-05
THR	213	-2e-05
THR	214	-5e-05
LYS	215	-0.00024
ASN	216	-4e-05
SER	217	2e-05
LYS	218	-0.00016
ASN	219	6e-05
GLN	220	9e-05
GLY	221	-3e-05
ILE	222	4e-05
GLU	223	0.00017
GLU	224	0.00025
ALA	225	4e-05
LEU	226	-3e-05
LYS	227	-0.00021
ASN	228	-2e-05
ARG	229	-0.00039
ASN	230	3e-05
PHE	231	0.00013
THR	232	1e-05
VAL	233	5e-05
GLU	234	0.00047
LYS	235	-0.00088
MET	236	-0.00012
SER	237	-0.00024
ALA	238	-0.0001
GLU	239	0.0022
ILE	240	-0.00016
ASN	241	-0.00013
GLU	242	0.0014
ILE	243	0.00291
ILE	244	-0.00066
ARG	245	0.00064
VAL	246	0.00886
LEU	247	0.01484
GLN	248	0.01079
LEU	249	0.00956
THR	250	0.01629
SER	251	0.03076
MET	252	1.27676
ALA	253	-0.214811
THR	254	-1.62475
GLN	255	-1.41519
ALA	256	0.119496
ASP	257	0.397856
LEU	258	-0.019586
PRO	259	0.0576101
GLU	260	0.81583
LEU	261	-1.15412
ASP	262	0.161028
MET	263	-1.61326
ALA	264	-0.735771
MET	265	-1.16234
GLU	266	0.373638
PRO	267	-3.36127
ASP	268	0.627793
ARG	269	0.542925
LYS	270	-0.530833
ALA	271	-1.61153
ALA	272	-0.561187
VAL	273	-0.554863
SER	274	-0.741763
HID	275	-1.70787
TRP	276	-0.106913
GLN	277	-1.30442
GLN	278	-0.988828
GLN	279	-0.500173
SER	280	0.245768
TYR	281	-2.31903
LEU	282	-2.35801
idecomp	=
Energy	Decomposition
DELTAS:
Total	Energy
Residue	Location
	Err.
PRO	1	-15.6449
VAL	2	-0.09467
PHE	3	-0.10599
HID	4	-0.15818
THR	5	0.01266
ARG	6	-21.6077
THR	7	-1.25372
ILE	8	0.32759
GLU	9	18.9215
SER	10	0.08116
ILE	11	-1.48281
LEU	12	0.33327
GLU	13	20.6318
PRO	14	-0.89258
VAL	15	-1.56274
ALA	16	-0.39234
GLN	17	-1.0585
GLN	18	-9.94862
ILE	19	-0.40197
SER	20	-0.55614
HIE	21	-2.13126
LEU	22	-1.38621
VAL	23	-0.10148
ILE	24	-0.28469
MET	25	-2.68075
HIE	26	-4.04026
GLU	27	15.932
GLU	28	18.0366
GLY	29	-0.04772
GLU	30	25.6345
VAL	31	-0.85621
ASP	32	19.9497
GLY	33	0.25129
LYS	34	-40.16
ALA	35	-0.52627
ILE	36	-4.73776
PRO	37	-2.55209
ASP	38	14.2375
LEU	39	-2.78062
THR	40	-0.27554
ALA	41	-0.53821
PRO	42	-3.07785
VAL	43	-0.72453
ALA	44	-0.10421
ALA	45	-0.96406
VAL	46	-2.90307
GLN	47	0.05507
ALA	48	0.35117
ALA	49	-1.12934
VAL	50	-0.6482
SER	51	-0.43135
ASN	52	-3.64737
LEU	53	-2.9182
VAL	54	-0.5305
ARG	55	-17.5011
VAL	56	-2.60573
GLY	57	-0.80864
LYS	58	-11.7512
GLU	59	12.6386
THR	60	-1.7439
VAL	61	-0.18679
GLN	62	0.0387
THR	63	-0.37681
THR	64	0.08829
GLU	65	9.00498
ASP	66	8.89601
GLN	67	-0.0005
ILE	68	0.01811
LEU	69	0.03269
LYS	70	-8.65645
ARG	71	-8.50832
ASP	72	9.72534
MET	73	-0.03721
PRO	74	0.19542
PRO	75	0.17314
ALA	76	0.2491
PHE	77	0.23755
ILE	78	0.19569
LYS	79	-11.9737
VAL	80	0.06368
GLU	81	12.348
ASN	82	0.10662
ALA	83	0.03585
CYS	84	0.15792
THR	85	0.07049
LYS	86	-13.1172
LEU	87	-0.08126
VAL	88	0.14091
GLN	89	0.07834
ALA	90	0.04315
ALA	91	0.13094
GLN	92	-0.07048
MET	93	-0.08813
LEU	94	-0.20317
GLN	95	-0.24665
SER	96	-0.11049
ASP	97	14.2301
PRO	98	0.44295
TYR	99	0.34285
SER	100	0.27695
VAL	101	0.31007
PRO	102	0.18751
ALA	103	0.05753
ARG	104	-19.9594
ASP	105	14.7475
TYR	106	-0.04712
LEU	107	-0.7954
ILE	108	0.01157
ASP	109	14.2122
GLY	110	-0.07033
SER	111	0.04081
ARG	112	-15.9091
GLY	113	-0.06837
ILE	114	-0.41625
LEU	115	-0.31205
SER	116	-0.05587
GLY	117	-0.38133
THR	118	-0.81127
SER	119	-0.18252
ASP	120	11.9122
LEU	121	-0.97582
LEU	122	-2.03945
LEU	123	-0.32929
THR	124	-0.25481
PHE	125	-2.72791
ASP	126	11.9955
GLU	127	9.99064
ALA	128	-0.01173
GLU	129	8.24525
VAL	130	-0.06807
ARG	131	-9.30625
LYS	132	-10.4078
ILE	133	-0.16374
ILE	134	-0.09274
ARG	135	-9.07847
VAL	136	-0.17976
CYS	137	-0.07032
LYS	138	-8.12936
GLY	139	-0.13702
ILE	140	-0.12829
LEU	141	-0.10164
GLU	142	7.28517
TYR	143	-0.07018
LEU	144	-0.08551
THR	145	-0.08325
VAL	146	-0.06158
ALA	147	-0.05294
GLU	148	6.11376
VAL	149	-0.0538
VAL	150	-0.0256
GLU	151	5.5057
THR	152	0.07806
MET	153	0.07816
GLU	154	5.88906
ASP	155	6.27102
LEU	156	0.08934
VAL	157	0.09814
THR	158	0.10031
TYR	159	0.10872
THR	160	0.10868
LYS	161	-7.01452
ASN	162	0.22183
LEU	163	0.13564
GLY	164	0.1269
PRO	165	0.1667
GLY	166	0.18103
MET	167	0.17188
THR	168	0.16559
LYS	169	-9.9482
MET	170	0.22217
ALA	171	0.19003
LYS	172	-12.2161
MET	173	0.18974
ILE	174	0.26603
ASP	175	12.939
GLU	176	16.0912
ARG	177	-12.4398
GLN	178	0.06631
GLN	179	0.35998
GLU	180	16.9643
LEU	181	0.2074
THR	182	-0.16524
HIE	183	0.05202
GLN	184	-0.11519
GLU	185	10.3175
HIE	186	-0.21907
ARG	187	-13.3585
VAL	188	-0.07603
MET	189	-0.13645
LEU	190	-0.21349
VAL	191	-0.13547
ASN	192	-0.12369
SER	193	-0.16496
MET	194	-0.17622
ASN	195	-0.08351
THR	196	-0.10446
VAL	197	-0.13779
LYS	198	-9.38296
GLU	199	7.78793
LEU	200	-0.10006
LEU	201	-0.12591
PRO	202	-0.08475
VAL	203	-0.08424
LEU	204	-0.11138
ILE	205	-0.0904
SER	206	-0.07741
ALA	207	-0.07505
MET	208	-0.05965
LYS	209	-6.33265
ILE	210	-0.05958
PHE	211	-0.06483
VAL	212	-0.06272
THR	213	-0.06296
THR	214	-0.06334
LYS	215	-5.37121
ASN	216	-0.06274
SER	217	-0.02814
LYS	218	-4.96761
ASN	219	0.02466
GLN	220	0.0253
GLY	221	0.02891
ILE	222	0.04998
GLU	223	5.16808
GLU	224	5.40378
ALA	225	0.06284
LEU	226	0.0741
LYS	227	-5.41824
ASN	228	0.11241
ARG	229	-5.90738
ASN	230	0.06693
PHE	231	0.07178
THR	232	0.08852
VAL	233	0.09692
GLU	234	6.5592
LYS	235	-6.81975
MET	236	0.08782
SER	237	0.1186
ALA	238	0.09097
GLU	239	7.99842
ILE	240	0.12567
ASN	241	0.15152
GLU	242	8.43396
ILE	243	0.12083
ILE	244	0.13871
ARG	245	-8.45384
VAL	246	0.13862
LEU	247	0.16067
GLN	248	0.02732
LEU	249	0.14789
THR	250	0.10465
SER	251	10.9895
MET	252	-45.1229
ALA	253	-1.15763
THR	254	-4.11588
GLN	255	-6.1542
ALA	256	0.36462
ASP	257	31.4968
LEU	258	-0.0949
PRO	259	-0.50955
GLU	260	32.8449
LEU	261	-1.09795
ASP	262	28.7023
MET	263	-2.30271
ALA	264	-1.03207
MET	265	-1.34773
GLU	266	25.2697
PRO	267	-3.77295
ASP	268	30.387
ARG	269	-30.6936
LYS	270	-30.213
ALA	271	-1.34234
ALA	272	-0.26
VAL	273	-0.83425
SER	274	-2.09569
HID	275	-3.91364
TRP	276	-0.14957
GLN	277	-5.89809
GLN	278	-6.35003
GLN	279	-2.73325
SER	280	-0.81055
TYR	281	-5.18252
LEU	282	27.7727

[truncated: 12 more sheets: Figure 3J, Figure 4B, Figure 4D, Figure 4E, Figure 4G, Figure 4H, Figure 4I-J, Figure 5D, Figure 5E, Supplementary Figure 4, Supplementary Figure 5, Supplementary Figure 13]
